# Supplementary material for: Natural cycle versus hormone replacement therapy as endometrial preparation in ovulatory women undergoing frozen-thawed embryo transfer: The COMPETE open-label randomized controlled trial
Source: PLoS Med. 2025 Jun 25;22(6):e1004630. doi: 10.1371/journal.pmed.1004630 (PMC12193059; doi:10.1371/journal.pmed.1004630)
Supplement: S1 Data — (XLSX) [file pmed.1004630.s010.xlsx]

## Sheet: data
ID	allocated group：0=NC，1=HRT	protocol actually implemented：0=NC，1=HRT，2=mild stimulation，3=GnRH agonist pretreatment before HRT	compliance to protocol：0=no，1=yes	Female age at freeze (y)	Female age at randomization (y)	Male age (y)	Infertility duration (y)	Female BMI (kg/m2)	AFC (n)	Basal FSH (IU/L)	infertility type：0=primary，1=secondary	Parity	Infertility factors:0=tubal factor, 1=anovulation,2=endometriosis,3=mixed factor,4=male factor,5=other	Woman’s previous pregnancies	Abnormal thyroid stimulating hormone:0=no,1=yes	Protocol in fresh cycle:0=agonist,1=antagonist,2=other	Fertilization type：0=IVF,1=ICSI,2=IVF+ICSI	Gonadotropin dose (IU)	Gonadotropin duration(days)	Obtained oocytes	Available embryos	Good quality embryos	Freeze-all policy in fresh cycle：0=no，1=yes	Live birth in previous fresh cycle and second child wish：0=no，1=yes	Reasons for cycle cancellation：0=Endometrial cavity fluid,1=High progesterone level，2=Medical reason (tuberculosis, illness),3=COVID-19 pandemic，4=Patient based non-medical reason	Immediate transfer after oocyte retrieval:0=no,1=yes	true NC=0,modified NC=1	estradiol dose increment to 8 mg per day:0=no, 1=yes	Embryo stage：0=Cleavage，1=Blastocyst	D5/D6:D5=0,D6=1	PGT-A:0=no,1=yes	No. of embryos transferred	No. of good-quality embryos transferred	Live birth：0=no，1=yes	Endometrial thickness (mm)	Cycle cancellation：0=no，1=yes	Biochemical pregnancy:0=no,1=yes	Clinical pregnancy:0=no,1=yes	Miscarriage:0=no,1=yes	Ongoing pregnancy:0=no,1=yes	Multiple pregnancy:0=no,1=yes	Gestational diabetes mellitus：0=no，1=yes	Hypertensive disorders of pregnancy：0=no，1=yes	Classification of hypertensive disorders of pregnancy:0=Pregnancy-induced hypertension，1=Pre-eclampsia	Antepartum haemorrhage：0=no，1=yes	reason of antepartum haemorrhage：1=Placenta previa，2=Placenta accreta，3=Unexplained	Preterm birth：0=no，1=yes	reason of preterm birth：0=Spontaneous，1=Iatrogenic delivery	number of live birth:0=singleton,1=twins
1	1	1	1	29	37	29	8	18.6	15	6.04	0	0	5	0	0	0	1			29	15	12	1	0		0		0	1	0	0	1	1	1	10.3	0	1	1	0	1	0	0	0		0		0		0
2	1	1	1	27	34	30	1.5	20.5	16	6.01	0	0	5	0	0	0	1	2400	11	11	7	5	1	0		0		0	1	1	0	1	1	0	11.4	0	1	0	0	0	0						0
3	0	0	1	30	35	30	0.5	23.7	27	3.49	1	0	5	2	0	0	1	1425	11	3	3	2	0	1		0	1		1	0	0	1	0	1	15	0	1	1	0	1	0	0	0		0		0		0
4	1	1	1	26	32	24	2	17.5	16	7.21	0	0	5	0	0	0	1	1500	9	19	7	1	1	0		0		0	1	1	0	1	1	0	10.9	0	1	1	1	0	0						0
5	0	0	1	29	35	30	2	22.3	13	6.03	1	0	0	3	0	0	0	1950	10	17	8	6	1	0		0	1		1	0	0	1	1	1	10.6	0	1	1	0	1	0	0	0		0		0		0
6	0	0	1	27	34	33	3	21.4	10	7.47	0	0	3	0	0	0	0	1350	8	9	6	6	0	1		0	1		1	0	0	1	1	1	11.9	0	1	1	0	1	0	0	0		0		0		0
7	0	0	1	26	32	28	2	20.5	20	8.47	0	0	5	0	0	0	1	1875	10	17	4	3	0	1		0	0		1	0	0	2	2	1	10.8	0	1	1	0	1	0	0	0		0		0		0
8	0	0	1	30	35	30	3	30	14	5.89	0	0	0	0	0	0	0	1900	10	13	7	2	0	1		0	1		1	0	0	1	1	0	9.8	0	0	0	0	0	0						0
9	0	0	1	25	31	29	5	22.2	17	9.74	0	0	0	0	0	0	0	1125	10	9	3	2	0	1		0	0		1	0	0	1	1	1	10.2	0	1	1	0	1	0	0	0		0		0		0
10	0	0	1	26	31	28	3.5	19	8	5.86	0	0	5	0	0	0	1	1350	9	11	5	3	0	1		0	0		1	0	0	2	2	0	11	0	0	0	0	0	0						0
11	0	0	1	29	35	28	3	18.3	10	6.98	0	0	0	0	0	0	0	1800	9	17	7	3	0	1		0	0		1	0	0	2	2	1	9.8	0	1	1	0	1	0	0	0		0		0		0
12	0	0	1	26	32	29	2	21.4	10	8.69	0	0	0	0	0	0	0	3150	12	16	10	8	0	0		0	0		1	0	0	1	1	1	9.9	0	1	1	0	1	0	0	0		0		0		0
13	0	0	1	28	33	28	2	22.9	14	5.08	0	0	5	0	0	0	1	862.5	7	28	18	7	1	0		0	0		1	0	0	2	1	0	11.8	0	0	0	0	0	0						0
14	0	0	1	30	35	31	0.8	19.1	10	6.69	1	0	0	2	0	0	0	2287.5	11	28	21	11	1	0		0	1		1	0	0	1	1	1	11.7	0	1	1	0	1	0	0	0		0		0		0
15	1	1	1	27	33	28	4	18.3	11	7.54	1	0	0	1	0	0	0	1350	9	16	11	9	1	0		0		0	1	0	0	1	1	0	12	0	0	0	0	0	0						0
16	1	1	1	22	26	21	1	25	24	5.63	1	0	3	1	0	0	0	1725	10	22	12	10	0	1		0		1	1	0	0	2	2	0	10.3	0	1	1	1	0	1						0
17	1	1	1	28	33	29	2	20.7	11	8.49	0	0	5	0	0	0	1	2375	14	14	10	5	0	1		0		0	1	0	0	1	1	0	10.7	0	0	0	0	0	0						0
18	0	0	1	29	33	29	1	18.73	11	8	0	0	5	0	1	1	1	2100	9	11	7	4	1	0		0	0		1	1	0	1	1	0	10.5	0	0	0	0	0	0						0
19	1	1	1	33	37	37	2.5	24.46	20	6.24	0	0	5	0	0	0	1	2325	11	11	8	6	0	1		0		1	1	0	0	1	1	0	8.5	0	0	0	0	0	0						0
20	0	0	1	26	30	23	0.5	24.52	13	5.83	1	0	0	2	0	0	0	1600	10	13	8	7	0	1		0	0		1	0	0	1	1	1	10.6	0	1	1	0	1	0	0	0		0		0		0
21	1	1	1	29	33	36	2	21.48	16	5.59	1	0	5	1	0	0	0	1087.5	8	25	21	16	0	1		0		0	1	0	0	1	1	0	10.4	0	0	0	0	0	0						0
22	1	1	1	30	34	29	4	23.74	18	6.86	0	0	0	0	0	0	0	2425	14	11	7	6	0	1		0		0	1	0	0	1	1	1	11	0	1	1	0	1	0	0	0		0		1	0	0
23	0	0	1	28	33	31	2	23.23	10	6.92	1	0	0	1	0	0	0	2025	9	15	11	10	1	0		0	1		1	0	0	1	0	1	12.6	0	1	1	0	1	0	0	0		0		0		0
24	0	0	1	31	35	30	0.5	26.45	6	6	1	0	5	3	1	0	0	2025	9	12	9	6	1	0		0	0		1	0	0	1	1	1	10.8	0	1	1	0	1	0	0	0		0		0		0
25	0	0	1	20	24	23	2	22.04	7	10.71	0	0	5	0	0	0	1	4425	19	16	6	1	0	1		0	0		0		0	2	0	0	10.7	0	1	0	0	0	0						0
26	0	1	0	25	30	26	2	16.36	22	7.8	0	0	5	0	0	0	0	1987.5	13	18	12	10	1	0		0		0	1	0	0	1	1	1	12.9	0	1	1	0	1	0	0	0		0		0		0
27	0	0	1	26	29	27	4	24.8	22	6.99	0	0	0	0	0	1	0	2025	9	19	6	4	1	0		0	0		0		0	2	2	1	9	0	1	1	0	1	0	0	0		0		0		0
28	0	0	1	24	27	26	3	18.91	24	7.38	0	0	0	0	0	0	0	1875	12	18	10	5	0	1		0	0		0		0	1	1	0	8.8	0	0	0	0	0	0						0
29	1	1	1	24	28	28	1.5	20.32	22	5.75	1	0	3	2	0	0	0	850	8	23	11	8	0	1		0		0	1	0	0	1	1	1	8	0	1	1	0	1	0	0	0		0		0		0
30	1	1	1	33	36	34	9	23.23	10	7.1	0	0	5	0	0	0	1	1950	9	7	4	1	0	0		0		0	1	0	0	1	1	1	8.5	0	1	1	0	1	0	0	0		0		0		0
31	0	0	1	28	31	30	8	18.75	8	7.3	0	0	0	0	0	0	0	1825	10	10	4	2	0	1		0	0		1	0	0	2	0	0	10	0	1	1	1	0	1						0
32	1	1	1	31	31	41	1	24.77	7	6.28	1	0	5	2	0	1	1	2000	8	5	2	1	1	0		0		0	0		0	1	1	0	13	0	0	0	0	0	0						0
33	0	0	1	28	31	28	1	23.34	15	7.37	1	0	0	3	0	0	0	2175	10	15	9	4	0	1		0	0		1	0	0	1	0	1	9.6	0	1	1	0	1	0	0	0		0		0		0
34	0	0	1	36	36	38	2	23.42	24	6.05	1	0	0	2	0	1	0	1350	9	22	13	8	1	0		0	0		1	0	0	1	1	0	10	0	0	0	0	0	0						0
35	1	1	1	30	32	31	6	21.48	10	20.04	1	0	0	1	0	1	0	2025	9	9	5	1	1	0		0		0	0		0	2	0	0	12	0	0	0	0	0	0						0
36	1	1	1	27	30	27	3	24.22	14	10.01	0	0	5	0	0	0	0	2175	13	14	9	8	0	1		0		0	1	0	0	1	1	1	10.4	0	1	1	0	1	0	0	0		1	2	0		0
37	0	0	1	39	42	40	5	26.45	12	5.74	1	1	5	3	0	0	1	2025	9	11	7	5	0	1		0	0		1	0	0	1	1	0	9	0	0	0	0	0	0						0
38	1	1	1	25	28	27	2	29.3	16	7.26	0	0	3	0	0	0	1	1600	9	7	3	3	0	1		0		1	1	1	0	1	1	1	11	0	1	1	0	1	0	0	0		0		0		0
39	0	0	1	29	32	32	1	19.13	19	5.87	0	0	0	0	0	0	0	825	8	13	7	4	0	1		0	1		1	0	0	1	1	1	13.8	0	1	1	0	1	0	0	0		0		0		0
40	0	0	1	30	33	32	2	21.97	11	8.2	0	0	0	0	0	0	0	2500	12	15	11	9	0	1		0	0		1	0	0	1	1	1	10.6	0	1	1	0	1	0	0	0		0		0		0
41	1	1	1	26	28	29	2	27.48	13	6.69	0	0	5	0	0	0	1	2500	11	9	3	1	0	0		0		0	1	0	0	1	0	0	11.5	0	0	0	0	0	0						0
42	1	1	1	30	33	25	3	20.76	14	6.67	0	0	5	0	0	0	0	1875	12	18	12	11	0	1		0		0	1	0	0	1	1	1	11.5	0	1	1	0	1	0	0	0		1	3	0		0
43	1	1	1	29	31	29	6	21.76	7	6.8	0	0	5	0	0	0	1	2700	12	14	3	0	0	1		0		0	1	1	0	1	0	1	9.5	0	1	1	0	1	0	0	0		0		0		0
44	0	0	1	33	33	32	3	17.69	12	9.5	0	0	5	0	0	1	1	1950	9	21	13	8	1	0		1	0		0		0	2	0	1	10.4	0	1	1	0	1	0	0	0		0		0		0
45	1	1	1	26	28	28	5	21.09	11	6.07	0	0	5	0	0	0	1	2925	11	13	8	6	0	0		0		0	1	0	0	1	1	1	13.1	0	1	1	0	1	0	0	0		0		0		0
46	1	1	1	31	31	38	2	20.96	5	5.39	1	0	0	1	0	1	0	2750	10	13	6	3	1	0		0		1	0		0	2	1	1	10.7	0	1	1	0	1	0	1	0		0		1	1	0
47	0	0	1	35	37	37	7	19.05	4	16.37	0	0	5	0	0	1	0	2250	12	4	2	0	1	0		0	0		0		0	2	0	0	10	0	0	0	0	0	0						0
48	0	0	1	21	23	22	2	25.78	20	5.67	0	0	0	0	0	0	0	1350	11	13	10	7	0	1		0	1		1	0	0	1	0	1	10.9	0	1	1	0	1	0	0	0		0		0		0
49	1	1	1	32	34	33	1	22.43	3	7.85	1	0	3	2	0	1	0	1650	11	9	6	6	0	0		0		0	1	0	0	1	1	0	8.9	0	0	0	0	0	0						0
50	0	0	1	28	30	24	3	22.83	8	2.41	0	0	0	0	0	1	0	1950	10	2	1	1	1	0		0	0		0		0	2	0	1	12.2	0	1	1	0	1	1	0	0		0		0		0
51	0	0	1	29	31	32	3	24.03	13	6.75	1	1	0	2	0	0	0	2325	10	12	7	4	0	0		0	0		1	0	0	1	1	0	10	0	1	0	0	0	0						0
52	1	1	1	29	31	33	6	25.48	12	6.17	0	0	0	0	0	0	0	3200	11	7	5	4	0	0		0		0	1	0	0	1	1	0	11	0	0	0	0	0	0						0
53	1	1	1	44	44	45	2	23.05	3	17.51	1	1	5	1	0	1	0	3000	8	5	4	3	0	0		0		1	0		0	3	0	0	9.5	0	0	0	0	0	0						0
54	1	1	1	29	29	34	3	22.06	5	8.63	0	0	0	0	0	1	1	2025	10	8	3	1	1	0		0		1	0		0	2	0	0	7.7	0	0	0	0	0	0						0
55	1	1	1	37	39	46	10	21.76	10	5.83	0	0	5	0	0	1	1	2100	10	13	6	3	0	0		0		0	0		0	2	1	1	10	0	1	1	0	1	1	0	0		1	2	1	0	1
56	1	1	1	37	37	41	11	18.73	12	7.28	0	0	3	0	0	1	1	300	11	15	5	5	1	0		0		1	0		0	2	2	1	8.4	0	1	1	0	1	0	0	0		0		0		0
57	1	1	1	35	35	27	4	24.65	14	4.63	1	1	0	1	0	0	0	2137.5	10	17	2	1	1	0		0		0	0		0	1	0	0	11.8	0	0	0	0	0	0						0
58	1	1	1	28	28	32	7	28.89	16	3.19	0	0	0	0	0	0	0	1000	9	18	10	7	1	0		1		0	1	0	0	1	1	0	13.3	0	1	0	0	0	0						0
59	0	0	1	38	38	36	4	25.39	10	5.47	0	0	1	0	1	0	2	3000	10	13	5	4	0	0		0	0		1	0	0	1	1	1	11.7	0	1	1	0	1	0	0	0		1	2	0		0
60	1	1	1	27	28	31	5	19.14	8	9.33	1	0	5	1	1	1	0	3000	10	8	2	0	1	0		0		0	0		0	1	0	0	11.6	0	0	0	0	0	0						0
61	0	0	1	37	37	53	2	18.75	8	3.32	1	0	0	1	0	0	0	2700	11	9	7	6	0	0		0	0		1	0	0	1	1	1	9.8	0	1	1	0	1	0	0	0		0		0		0
62	0	0	1	31	32	31	5	26.89	24	5.88	1	1	5	1	0	0	1	2100	10	30	10	6	1	0		0	0		1	0	0	1	1	1	12.5	0	1	1	0	1	0	0	0		0		0		0
63	1	1	1	32	33	37	3	18.73	14	6.36	1	0	0	1	0	0	0	2175	10	5	4	4	0	0		0		0	1	0	0	1	1	1	11.4	0	1	1	0	1	0	1	0		1	2	1	0	0
64	1	1	1	36	37	37	8	24.09	10	15.61	1	1	3	3	0	2	0	1575	7	5	4	2	1	0		0		0	1	0	0	1	1	0	11	0	0	0	0	0	0						0
65	0	0	1	30	30	33	2	24.03	7	1.95	0	0	0	0	0	1	0	2325	9	5	5	1	0	0		0	0		1	0	0	1	0	0	13	0	0	0	0	0	0						0
66	0	0	1	31	31	30	5	23.53	23	2.72	1	0	0	2	0	0	0	1350	8	4	2	2	1	0		0	0		1	0	0	1	1	0	9.9	0	0	0	0	0	0						0
67	0	0	1	27	27	27	3	21.48	18	7.03	1	0	0	1	0	0	0	2975	15	11	6	2	1	0		0	0		1	1	0	1	0	0	11.5	0	1	0	0	0	0						0
68	0	1	0	28	29	31	2	24.56	3	10.87	1	0	3	4	0	1	0	2475	9	2	2	1	1	0		0		1	0		0	1	0	0	7.2	0	0	0	0	0	0						0
69	1	1	1	31	31	31	1	17.91	24	7.79	0	0	5	0	0	0	1	1950	16	13	10	8	1	0		0		0	1	0	0	1	0	1	10.3	0	1	1	0	1	0	0	0		0		0		0
70	0	0	1	35	35	36	1	25.91	3	7.17	1	0	0	2	0	1	0	3750	13	12	5	2	1	0		0	0		0		0	2	0	0	7.5	0	1	1	1	0	0						0
71	0	0	1	28	29	28	1	25.33	20	1.81	1	0	0	2	0	0	0	2100	12	25	13	12	1	0		0	1		1	0	0	1	1	1	11	0	1	1	0	1	0	0	1	1	0		0		0
72	0	0	1	33	34	28	5	17.93	12	5.51	0	0	0	0	0	1	0	1575	7	8	8	4	0	0		0	0		1	0	0	2	2	1	8.5	0	1	1	0	1	1	0	0		0		0		0
73	1	1	1	40	41	38	0.5	19.96	14	9.24	0	0	0	0	0	0	0	2700	10	11	10	8	0	0		0		0	1	0	0	2	0	0	9.3	0	0	0	0	0	0						0
74	0	0	1	37	37	32	0.5	26.35	3	10.68	1	1	3	5	0	1	0	2400	8	2	2	2	1	0		1	0		1	1	0	1	1	0	9	0	1	1	1	0	0						0
75	0	0	1	32	32	37	5	24.84	9	5.65	1	0	3	2	1	1	1	2775	10	10	4	2	1	0		0	1		0		0	2	0	1	10.9	0	1	1	0	1	0	1	0		1	2	1	0	0
76	0	0	1	28	29	28	4	20.28	18	6.13	0	0	0	0	0	0	0	1800	8	13	8	6	0	0		0	0		1	0	0	1	1	0	11.7	0	1	0	0	0	0						0
77	0	0	1	28	29	28	3	21.23	24	8.07	0	0	0	0	0	0	0	1500	14	12	9	8	0	0		0	0		1	0	0	1	1	0	8.2	0	0	0	0	0	0						0
78	1	1	1	43	44	40	2	20.83	7	12.08	1	1	0	6	1	1	0	1925	10	3	2	1	1	0		0		0	0		0	1	0	0	11.4	0	0	0	0	0	0						0
79	0	0	1	31	32	32	2	22.03	12	7.43	1	0	0	2	0	1	0	2025	9	12	7	5	1	0		0	0		1	0	0	1	1	1	9.9	0	1	1	0	1	0	1	0		0		0		0
80	1	1	1	39	40	39	0.5	24.65	15	5.4	1	0	5	2	1	0	0	1800	10	18	10	9	1	0		0		0	1	0	1	1	1	1	12.2	0	1	1	0	1	0	1	0		1	3	0		0
81	0	0	1	32	33	33	5	22.58	12	8.19	1	0	0	1	0	1	0	2250	10	9	9	6	1	0		0	0		1	0	0	2	2	0	10.2	0	1	1	1	0	0						0
82	0	0	1	30	31	30	6	23.44	22	7.32	1	0	3	1	0	0	0	2175	13	16	12	10	1	0		0	1		1	0	0	1	1	0	9.8	0	0	0	0	0	0						0
83	0	0	1	30	32	33	5	21.09	20	7.1	1	1	0	2	0	0	0	1650	11	15	9	8	1	0		0	1		1	0	0	1	1	0	9.2	0	0	0	0	0	0						0
84	0	0	1	29	29	27	2	21.48	6	6.83	0	0	5	0	0	1	0	3450	12	17	10	9	1	0		1	0		0		0	2	2	1	9.5	0	1	1	0	1	0	0	0		0		0		0
85	0	0	1	31	31	32	2	21.72	13	5.93	1	0	3	0	0	1	1	1800	9	11	9	9	1	0		0	0		1	0	1	1	0	1	13	0	1	1	0	1	0	0	0		0		0		0
86	1	1	1	35	35	33	2	23.88	11	6.24	0	0	3	0	1	1	1	2100	8	5	5	4	1	0		0		0	1	0	1	1	1	0	11	0	0	0	0	0	0						0
87	0	0	1	29	30	29	2	16.41	10	6.97	0	0	5	0	0	1	0	1500	8	13	7	5	1	0		0	0		1	0	0	1	1	0	12.5	0	0	0	0	0	0						0
88	1	1	1	38	38	35	9	25.91	9	4.39	1	1	5	3	0	0	1	2175	10	21	9	7	1	0		0		0	1	0	0	1	1	0	9.8	0	1	1	1	1	0	0	0				0
89	0	0	1	34	34	33	3	25.39	11	5.33	1	0	5	1	0	0	1	2000	10	18	11	7	0	0		0	0		1	0	0	1	1	1	11.8	0	1	1	0	1	0	0	1	0	1	2	0		0
90	1	1	1	36	37	36	2	22.66	5	7.89	0	0	3	0	1	1	1	3150	11	10	6	5	1	0		0		0	1	0	1	1	1	1	11.3	0	1	1	0	1	0	0	0		0		0		0
91	1	1	1	27	27	26	2	18.22	9	3.34	0	0	5	0	0	0	1	3575	14	19	1	1	1	0		0		0	1	0	0	1	0	0	10	0	0	0	0	0	0						0
92	1	1	1	26	26	28	3	24.22	16	5.88	0	0	0	0	0	0	0	1100	7	9	5	4	1	0		0		0	1	0	0	1	1	1	12.8	0	1	1	0	1	0	0	0		1	2	0		0
93	1	1	1	39	40	39	5	19.53	5	11.77	0	0	3	0	0	1	0	3525	10	2	1	1	1	0		0		0	0		0	1	1	0	11.3	0	0	0	0	0	0						0
94	1	1	1	33	33	31	7	28.23	13	10.5	1	0	0	1	0	0	0	3600	12	9	3	1	1	0		0		1	1	0	0	1	1	0	9.6	0	0	0	0	0	0						0
95	0	0	1	44	44	49	2	26.78	5	4.77	0	0	5	0	0	2	0	7275	18	6	4	1	1	0		0	0		0		0	2	0	0	13.7	0	1	1	1	0	0						0
96	0	0	1	35	35	30	3	15.81	5	3.21	1	0	3	2	0	1	1	2375	10	4	3	2	1	0		1	1		0		0	1	1	0	13	0	0	0	0	0	0						0
97	0	0	1	38	40	32	0.5	19.63	9	7.93	1	0	0	1	0	0	0	5225	18	13	9	9	1	0		0	1		1	1	0	2	0	0	9.5	0	1	0	0	0	0						0
98	0	0	1	39	40	39	3	23.62	12	5.54	0	0	5	0	0	1	1	1800	9	17	9	6	1	0		1	0		1	0	0	1	1	0	12.7	0	0	0	0	0	0						0
99	0	1	0	25	26	32	3	20.7	16	11.71	0	0	3	0	0	0	0	1087.5	9	9	7	6	1	0		0		0	1	0	0	1	1	1	12.5	0	1	1	0	1	0	0	0		0		0		0
100	1	1	1	34	34	32	5	23.19	6	3.93	0	0	0	0	0	1	1	2475	9	2	1	1	1	0		0		0	0		0	1	0	1	10.2	0	1	1	0	1	0	0	0		0		0		0
101	0	0	1	42	43	38	1	20.28	2	9.83	1	1	3	2	0	1	0	3825	11	5	4	0	1	0		0	0		1	0	0	1	1	1	11.2	0	1	1	0	1	0	1	0		0		0		0
102	0	0	1	37	37	39	0	23.44	10	5.31	1	1	5	4	0	1	1	2775	11	10	9	6	1	0		0	1		1	0	1	1	1	1	10.1	0	1	1	0	1	0	0	0		1	2	0		0
103	1	1	1	35	36	35	9	23.81	10	6.42	0	0	1	0	0	1	1	1575	8	16	6	5	1	0		0		0	1	0	0	1	1	1	10.6	0	1	1	0	1	0	0	0		0		0		0
104	1	1	1	30	30	29	2	19.49	13	7.07	1	0	0	1	0	0	0	975	8	16	5	5	1	0		0		0	1	0	0	1	1	0	10.4	0	0	0	0	0	0						0
105	1	1	1	31	32	31	2	18.43	14	8.46	0	0	5	0	0	0	1	1650	11	15	5	3	1	0		0		0	1	0	0	1	1	0	10.8	0	0	0	0	0	0						0
106	0	0	1	34	34	34	2	20.58	12	10.78	1	0	2	1	0	0	0	3000	10	10	3	1	1	0		1	0		1	1	0	1	0	1	12	0	1	1	0	1	0	0	0		0		0		0
107	0	0	1	33	33	33	5	18.83	20	8.04	1	0	5	1	0	0	0	1200	8	15	7	5	1	0		0	0		1	0	0	1	1	1	11.8	0	1	1	0	1	0	0	0		0		0		0
108	1	1	1	32	32	34	3	27.73	22	6.38	1	0	3	1	0	0	1	2100	13	16	12	10	1	0		1		0	1	0	0	1	1	1	9.8	0	1	1	0	1	0	0	1	0	0		0		0
109	1	1	1	37	37	34	3	22.03	8	9.97	1	1	0	1	0	2	0	3000	10	2	1	0	1	0		1		0	0		0	1	0	0	11.1	0	0	0	0	0	0						0
110	1	1	1	29	29	26	2	25	20	6.32	0	0	5	0	0	1	1	1350	9	32	3	1	1	0		0		0	0		0	2	0	0	8.5	0	0	0	0	0	0						0
111	0	0	1	37	37	38	3	25.24	12	6.64	1	0	0	1	0	1	1	2700	11	13	5	2	1	0		0	0		1	0	0	1	1	0	11	0	0	0	0	0	0						0
112	1	1	1	33	33	34	3	21.3	10	8.08	0	0	0	0	0	0	0	2025	9	15	10	8	1	0		0		1	1	0	0	1	1	1	9.7	0	1	1	0	1	0	0	0		1	3	1	0	0
113	1	1	1	29	30	27	2	17.42	24	6.13	0	0	5	0	0	0	1	1149.4	10	16	5	4	0	0		0		0	1	0	0	1	1	0	8.4	0	1	0	0	0	0						0
114	0	0	1	28	29	28	3	18.73	10	6.54	1	0	5	1	0	0	0	1650	11	13	11	8	0	0		0	0		1	0	0	1	1	1	13	0	1	1	0	1	0	0	0		0		1	0	0
115	0	0	1	34	35	28	9	26.26	7	8.13	0	0	0	0	0	2	0	3300	11	13	10	10	1	0		0	1		1	0	0	1	1	1	9.5	0	1	1	0	1	0	0	0		0		0		0
116	0	0	1	34	34	31	2	27.69	18	8.5	1	0	3	1	0	0	1	6212.5	21	15	7	6	1	0		0	1		1	0	0	1	1	1	11.2	0	1	1	0	1	0	0	0		0		0		0
117	1	1	1	29	29	35	7	18.75	18	8.58	0	0	0	0	0	0	0	3000	14	6	6	5	0	0		1		1	1	1	0	1	1	0	8	0	0	0	0	0	0						0
118	0	0	1	31	31	33	2	24.61	14	6.2	0	0	0	0	0	1	0	2700	10	8	5	2	1	0		0	1		1	0	0	2	1	0	13.5	0	0	0	0	0	0						0
119	0	0	1	34	34	34	5	16.94	22	8.1	0	0	5	0	0	0	0	2175	12	15	7	2	1	0		1	0		1	0	0	1	1	0	11.5	0	1	1	1	0	0						0
120	1	1	1	38	39	37	2	25.51	16	6.6	0	0	0	0	0	0	1	2475	10	16	7	5	1	0		0		0	1	0	0	1	1	0	12.5	0	0	0	0	0	0						0
121	0	0	1	31	31	33	5	27.14	23	6.28	0	0	0	0	1	0	0	3025	11	28	18	7	1	0		0	0		1	0	0	1	1	1	9.4	0	1	1	0	1	0	0	0		0		0		0
122	0	1	0	30	30	32	2	22.49	18	6.14	0	0	0	0	0	0	0	1950	11	27	14	8	1	0		1		0	1	0	0	1	1	0	11.5	0	0	0	0	0	0						0
123	0	0	1	33	33	34	7	24.8	7	7.18	1	1	0	1	0	1	0	2475	9	2	2	0	1	0		0	1		0		0	2	0	0	12.7	0	0	0	0	0	0						0
124	1	1	1	33	33	36	5	23.88	9	6.26	0	0	5	0	0	0	0	2475	11	11	10	8	0	0		0		0	1	0	0	1	1	1	10.5	0	1	1	0	1	0	0	0		0		0		0
125	1	1	1	30	30	29	2	25.39	6	6.62	0	0	0	0	0	1	0	3000	11	12	4	1	1	0		0		0	0		0	2	0	0	11.6	0	1	1	1	1	1	0	0				0
126	0	0	1	25	25	25	1	25.71	22	4.69	1	0	3	2	0	0	0	1425	11	21	16	8	1	0		0	0		1	0	0	1	1	0	12	0	1	1	1	0	0						0
127	1	1	1	31	31	32	4	22.86	9	8.19	0	0	0	0	0	0	0	2812.5	10	8	7	4	0	0		1		0	1	0	0	1	1	1	11.9	0	1	1	0	1	0	0	0		0		0		0
128	1	1	1	35	35	38	7	23.31	9	6.3	1	1	0	3	0	0	1	2250	10	15	10	6	1	0		1		0	1	0	0	1	1	1	11	0	1	1	0	1	0	0	0		0		0		0
129	0	0	1	37	37	39	5	19.27	14	3.24	1	0	0	1	0	0	0	1800	8	9	6	3	0	0		0	0		1	0	0	1	1	0	9	0	0	0	0	0	0						0
130	0	0	1	28	28	28	2	23.24	11	6.95	1	0	0	0	0	0	0	1200	8	8	5	4	0	0		0	0		1	0	0	1	1	0	9.2	0	1	1	1	0	0						0
131	1	1	1	34	34	33	2	20.45	14	2.78	1	0	0	1	0	0	0	1537.5	10	26	20	19	1	0		0		0	1	0	0	1	1	1	12.4	0	1	1	0	1	0	0	0		0		0		0
132	0	0	1	33	33	38	5	22.66	19	6.34	0	0	0	0	0	0	0	1100	10	20	12	12	1	0		1	1		1	0	0	1	1	1	12.1	0	1	1	0	1	0	0	0		0		0		0
133	1	1	1	28	28	29	5	20.31	21	6.4	0	0	3	0	0	0	0	1800	13	9	7	7	1	0		0		1	1	0	0	1	1	1	9.8	0	1	1	0	1	0	0	0		0		0		0
134	0	0	1	30	30	31	4	20.45	14	6.17	0	0	5	0	0	0	0	1200	8	11	2	1	1	0		1	1		1	0	0	1	0	0	12.2	0	1	1	1	0	0						0
135	0	0	1	30	30	33	3	28.13	12	8.77	1	0	5	1	0	0	1	2287.5	11	21	11	5	1	0		1	0		1	0	0	1	1	1	9.5	0	1	1	0	1	0	0	0		0		0		0
136	1	1	1	23	23	31	2	18.73	25	8.42	0	0	3	0	1	1	0	1350	8	12	2	1	1	0		0		0	0		0	2	0	0	11.1	0	0	0	0	0	0						0
137	1	1	1	42	42	37	5	21.51	4	5.58	1	2	3	3	0	2	0	0	0	2	2	2	1	0		1		0	0		0	1	1	1	9.4	0	1	1	0	1	0	0	0		0		1	0	0
138	0	0	1	31	31	32	3	25.71	11	6.27	0	0	0	0	0	1	0	1800	9	13	11	8	0	0		0	0		1	0	0	1	1	1	12.2	0	1	1	0	1	0	0	0		0		0		0
139	0	0	1	31	32	33	0	25.63	10	5.77	1	0	3	3	0	1	1	1750	9	21	10	6	1	0		0	1		1	0	1	1	1	1	12.7	0	1	1	0	1	0	0	0		1	2	0		0
140	1	1	1	32	33	32	6	17.75	10	6.29	0	0	5	0	0	0	1	1225	10	18	13	8	1	0		0		0	1	0	0	1	1	0	10.6	0	1	1	0	0	0						0
141	0	0	1	31	31	31	2	19.57	12	6.11	1	0	0	1	0	0	0	1350	9	22	13	11	1	0		1	0		1	0	0	1	1	1	10.5	0	1	1	0	1	0	0	1	0	0		0		0
142	0	0	1	31	31	33	6	19.98	15	4.6	1	0	5	1	0	0	1	1125	10	32	8	0	1	0		1	0		0		0	2	0	1	8	0	1	1	0	1	0	1	0		0		0		0
143	1	1	1	34	34	30	4	19.53	16	4.96	0	0	0	0	0	0	0	1075	8	37	10	7	1	0		1		0	1	0	0	1	1	1	10.6	0	1	1	0	1	1	0	0		0		1	0	1
144	1	1	1	27	27	27	5	23.44	14	6.5	0	0	5	0	0	0	1	1500	10	22	5	2	1	0		1		0	0		0	1	1	1	11.5	0	1	1	0	1	0	0	0		0		0		0
145	0	0	1	29	29	30	8	28.69	18	5.16	1	0	3	0	0	0	1	1925	10	24	6	4	1	0		0	1		1	1	0	2	2	1	15	0	1	1	0	1	0	1	1	1	0		0		0
146	0	1	0	31	32	34	3	22.31	20	5	0	0	0	0	0	0	0	1725	14	28	17	13	1	0		0		0	1	0	0	1	1	0	14	0	1	1	1	0	0						0
147	1	1	1	34	34	40	6	19.56	8	9.61	1	1	5	3	1	1	0	1500	10	3	2	2	0	0		1		0	1	0	0	1	1	0	8.6	0	0	0	0	0	0						0
148	0	0	1	32	32	31	3	27.68	8	8.19	1	0	0	0	0	1	0	3450	11	7	6	6	0	0		0	1		1	0	0	1	1	1	15.1	0	1	1	0	1	0	0	0		0		0		0
149	0	0	1	31	31	34	1	20.2	18	7.51	1	0	0	1	0	0	0	1125	9	22	12	10	1	0		0	0		1	0	0	1	1	0	11.6	0	0	0	0	0	0						0
150	0	0	1	29	29	31	5	21.26	24	2.97	0	0	0	0	0	0	1	1350	9	11	5	3	0	0		0	1		1	0	0	2	2	0	12	0	0	0	0	0	0						0
151	1	1	1	30	30	31	4	26.56	22	4.63	0	0	5	0	0	0	0	1500	10	25	19	15	1	0		1		0	1	0	0	1	1	0	9.4	0	1	1	1	0	0						0
152	0	0	1	30	30	29	3	22.64	13	6.23	0	0	5	0	0	0	0	1350	9	18	12	10	1	0		1	0		1	0	0	1	1	1	10.5	0	1	1	0	1	1	0	0		0		0		1
153	0	0	1	32	32	33	2	20.2	10	8.06	1	1	5	1	0	0	0	1800	9	17	2	1	1	0		0	1		0		0	1	0	1	12.6	0	1	1	0	1	0	0	0		0		0		0
154	0	0	1	33	34	32	2	30.47	10	5.11	0	0	5	0	0	0	1	2475	11	17	11	9	1	0		0	0		1	0	0	1	1	1	11.8	0	1	1	0	1	0	0	0		0		0		0
155	1	1	1	28	28	31	2	23.83	20	6.41	0	0	2	0	0	0	0	2025	12	19	10	2	1	0		1		0	0		0	2	0	0	9	0	0	0	0	0	0						0
156	0	0	1	29	29	31	1	22.04	7	5.13	1	0	0	1	0	0	0	1650	11	12	6	4	1	0		0	0		1	0	0	1	1	0	9.8	0	0	0	0	0	0						0
157	0	0	1	36	36	32	2	19.14	15	7.32	1	0	5	1	1	0	1	3000	11	7	4	2	1	0		0	0		1	1	0	1	1	0	12.2	0	0	0	0	0	0						0
158	1	1	1	31	32	31	7	23.44	18	4.17	0	0	5	0	0	0	2	900	7	11	9	6	1	0		0		0	1	0	0	1	1	0	9.7	0	0	0	0	0	0						0
159	1	1	1	35	35	38	3	22.04	7	6.83	1	0	5	2	0	0	0	3225	13	17	8	6	1	0		1		1	1	0	0	2	2	0	10	0	1	1	1	0	0						0
160	0	0	1	23	23	25	2	18.75	18	8.99	0	0	5	0	0	0	0	975	9	18	8	5	1	0		0	0		1	0	0	1	1	1	11.3	0	1	1	0	1	0	0	0		0		0		0
161	1	0	0	36	36	39	5	21.72	22	6.43	1	1	5	3	0	0	1	3525	15	11	8	4	0	0		0	0		1	0	0	1	1	0	9.2	0	0	0	0	0	0						0
162	0	0	1	33	34	38	4	16.65	10	7	0	0	0	0	1	1	0	2062.5	10	6	4	2	0	0		0	0		1	0	0	1	1	1	8	0	1	1	0	1	0	0	0		0		0		0
163	0	0	1	34	34	34	3	24.77	15	1.45	1	1	0	1	0	0	0	1125	8	21	15	12	1	0		1	1		1	0	0	1	1	1	12.8	0	1	1	0	1	0	0	1	0	0		1	1，胆汁淤积症	0
164	0	0	1	29	30	31	4	26.35	6	9.71	0	0	0	0	1	1	0	2700	9	7	1	0	1	0		0	0		0		0	1	0	0	10.2	0	0	0	0	0	0						0
165	0	0	1	27	27	31	2	22.76	18	6.3	0	0	5	0	1	1	1	2025	9	20	2	0	1	0		1	0		0		0	2	0	0	11.5	0	0	0	0	0	0						0
166	1	1	1	24	24	28	3	29.14	12	6.2	0	0	0	0	0	0	0	2550	11	15	7	6	1	0		1		1	1	0	0	1	1	1	10	0	1	1	0	1	0	0	0		0		1	0	0
167	1	1	1	33	33	34	3	23.53	12	6.66	1	0	0	1	0	0	0	2025	9	17	9	1	0	0		0		0	0		0	2	1	0	11.6	0	1	1	1	0	0						0
168	1	1	1	23	24	27	0.9	25.39	12	8.59	1	1	0	2	0	0	0	2000	10	16	11	7	0	0		0		0	1	0	0	1	1	0	9	0	1	1	0	0	0						0
169	1	1	1	35	35	31	3	20.08	18	5.13	0	0	5	0	0	0	0	1800	14	19	10	3	1	0		0		0	1	0	0	1	1	0	8.5	0	0	0	0	0	0						0
170	1	1	1	38	38	40	1	19.38	6	6.8	1	1	0	5	0	1	0	1800	9	8	6	4	0	0		0		0	1	0	0	1	1	0	12	0	1	1	1	0	0						0
171	1	1	1	28	28	34	0.5	18.22	15	5.81	1	0	0	2	0	0	0	1125	10	17	10	8	1	0		1		0	1	0	0	1	1	0	9.8	0	1	0	0	0	0						0
172	0	0	1	29	29	32	3	19.29	17	8.87	1	0	3	1	0	0	1	1275	9	22	14	11	1	0		1	0		1	0	0	1	1	1	10.4	0	1	1	0	1	0	0	0		0		0		0
173	1	1	1	36	36	36	4	20.94	7	7.5	0	0	0	0	0	1	0	2100	10	28	6	3	1	0		1		0	0		0	1	1	0	12	0	0	0	0	0	0						0
174	0	0	1	36	36	37	0.8	23.71	11	7.85	1	2	0	4	0	1	0	2437.5	10	12	7	2	0	0		1	0		1	0	0	1	1	1	11.6	0	1	1	0	1	0	0	1	0	0		0		0
175	1	1	1	36	36	37	1	24.77	8	9.45	1	1	5	1	0	1	0	2250	10	9	6	5	1	0		0		1	1	0	0	1	1	0	7.5	0	0	0	0	0	0						0
176	0	0	1	25	25	30	0.9	22.04	16	6.9	0	0	0	0	0	0	0	2250	10	27	18	13	1	0		0	0		1	0	0	1	1	1	10.7	0	1	1	0	1	0	0	0		0		0		0
177	1	1	1	36	36	37	5	20.96	10	7.47	0	0	0	0	0	1	0	3300	12	9	9	8	1	0		0		0	1	0	0	1	1	1	10	0	1	1	0	1	0	0	0		0		0		0
178	0	0	1	32	32	32	3	24.54	11	6.03	0	0	5	0	0	0	1	2025	9	9	6	2	1	0		0	0		1	0	0	1	1	1	10.4	0	1	1	0	1	0	0	0		0		0		0
179	0	0	1	29	29	28	2	25.71	12	4.77	0	0	0	0	0	0	0	1912.5	10	28	14	6	1	0		1	0		1	0	0	1	1	1	12.4	0	1	1	0	1	0	0	1	0	0		0		0
180	1	1	1	29	29	29	5	32.85	3	9.2	0	0	3	0	0	2	0	3300	11	4	4	2	1	0		1		0	1	0	0	1	1	0	10.9	0	0	0	0	0	0						0
181	0	0	1	30	30	31	4	24.12	7	6.59	0	0	0	0	0	0	0	1650	9	21	12	8	1	0		1	1		1	0	0	1	1	1	9.6	0	1	1	0	1	0	0	0		0		0		0
182	1	1	1	31	31	32	1	25.78	11	4.51	0	0	5	0	0	0	1	1725	10	10	4	2	1	0		0		0	1	1	0	1	0	1	11.9	0	1	1	0	1	0	0	0		0		0		0
183	0	0	1	31	32	32	5	22.83	10	4.24	0	0	5	0	1	0	0	1050	8	14	7	4	1	0		1	0		1	0	0	2	2	0	9.8	0	1	1	1	0	0						0
184	0	0	1	27	27	27	4	19.14	15	7.95	0	0	0	0	1	0	0	2025	10	15	10	6	1	0		1	0		1	0	0	1	1	1	10	0	1	1	0	1	0	0	0		0		0		0
185	1	1	1	21	21	27	3	19.53	4	12.01	0	0	5	0	0	1	1	2475	11	11	5	3	1	0		0		0	1	0	0	1	1	0	10.7	0	0	0	0	0	0						0
186	0	0	1	30	30	31	2	20.58	14	7.9	0	0	0	0	0	0	0	1425	10	17	11	7	1	0		0	0		1	0	0	1	1	1	9.8	0	1	1	0	1	0	0	0		0		0		0
187	1	1	1	29	29	36	4	25.39	6	9.75	0	0	3	0	0	1	1	6225	17	7	5	3	0	0		0		0	1	0	0	1	1	0	10	0	0	0	0	0	0						0
188	1	1	1	31	32	28	5	22.89	5	8.78	1	0	0	1	0	1	0	2775	11	8	4	2	1	0		0		0	1	0	0	1	1	0	9.8	0	0	0	0	0	0						0
189	0	0	1	35	35	27	2	24.77	18	5.17	1	2	0	3	0	0	0	2025	11	22	9	6	1	0		0	1		1	0	0	1	1	1	12.7	0	1	1	0	1	0	0	0		0		0		0
190	0	0	1	32	32	36	10	21.67	16	4.04	1	1	0	2	0	0	0	1537.5	14	15	6	5	1	0		1	0		1	0	0	1	1	1	9.2	0	1	1	0	1	0	0	0		0		0		0
191	1	1	1	27	28	33	2	20.55	12	5.8	0	0	0	0	0	0	0	2175	11	19	8	6	1	0		0		0	1	0	0	1	1	0	10	0	0	0	0	0	0						0
192	0	0	1	28	28	31	5	20.28	16	5.41	0	0	5	0	1	0	1	1275	11	19	12	8	1	0		1	1		1	0	0	1	1	1	11.6	0	1	1	0	1	0	0	0		0		0		0
193	0	0	1	30	30	31	3	20.44	8	7.08	0	0	3	0	0	1	0	2075	11	21	9	6	1	0		0	0		1	0	0	1	1	1	10.2	0	1	1	0	1	0	0	0		0		0		0
194	1	1	1	30	31	31	2	26.64	12	6.66	0	0	0	0	0	1	0	2925	12	9	7	3	1	0		0		0	1	1	0	1	1	0	14.6	0	1	0	0	0	0						0
195	0	0	1	36	36	32	3	32.47	14	3.82	1	1	3	3	1	1	0	3000	11	19	15	14	1	0		1	0		1	0	0	1	1	1	10.5	0	1	1	0	1	0	0	0		0		0		0
196	0	0	1	34	34	33	1	19.43	14	8.24	1	2	0	3	0	0	0	2737.5	11	13	7	4	1	0		1	0		1	0	0	1	1	0	10.6	0	1	1	1	1	0	0	0				0
197	0	0	1	28	28	27	0.4	22.77	14	5.97	1	0	5	2	0	0	1	2100	10	19	10	1	0	0		1	1		1	0	0	1	1	1	11.5	0	1	1	0	1	0	1	0		0		0		0
198	0	0	1	31	31	32	5	20.83	9	4.51	0	0	5	0	0	1	0	2000	10	12	9	6	1	0		0	0		1	0	0	1	1	0	7.2	0	0	0	0	0	0						0
199	0	0	1	31	31	32	2	19.43	8	9.13	0	0	5	0	0	0	1	1875	10	16	6	2	1	0		0	0		1	0	0	2	1	1	10.9	0	1	1	0	1	0	0	0		0		0		0
200	1	1	1	34	34	34	2	19.47	7	5.71	0	0	5	0	0	0	1	1800	10	11	7	4	1	0		1		0	1	0	0	1	1	1	10.7	0	1	1	0	1	0	0	0		0		0		0
201	0	0	1	32	33	31	6	21.63	18	3.76	0	0	1	0	0	0	2	2325	10	13	3	2	0	0		0	0		1	0	0	1	1	1	10.8	0	1	1	0	1	0	0	0		0		0		0
202	1	1	1	28	28	28	2	21.09	20	8.31	1	0	3	1	0	1	0	1200	8	12	5	3	1	0		1		0	1	0	0	2	2	1	10.4	0	1	1	0	1	1	0	0		0		0		1
203	1	1	1	31	31	33	5	22.22	16	4.94	1	1	0	1	0	0	0	2900	11	23	9	3	1	0		1		0	1	0	0	1	1	1	10	0	1	1	0	1	0	0	0		0		0		0
204	0	0	1	30	30	34	4	22.83	13	5.15	0	0	5	0	0	0	0	1950	10	27	19	9	1	0		1	0		1	0	0	1	1	1	9.7	0	1	1	0	1	0	0	0		0		1	0	0
205	0	0	1	32	32	32	4	33.18	4	5.83	0	0	5	0	0	1	1	3300	11	4	3	3	1	0		1	1		1	0	0	1	1	1	13.4	0	1	1	0	1	0	0	1	0	0		0		0
206	0	0	1	26	27	33	0.5	24.98	12	5.84	1	0	0	3	1	0	0	3300	11	8	7	5	1	0		0	1		1	1	0	2	0	1	11.8	0	1	1	0	1	0	0	0		0		0		0
207	1	1	1	29	29	26	4	23.73	20	3.81	1	0	0	1	0	0	0	1275	9	20	12	10	0	0		1		1	1	0	0	1	1	1	10.7	0	1	1	0	1	0	0	0		1	3	0		0
208	0	1	0	26	27	27	2	19.83	12	6.2	0	0	5	0	0	0	1	2100	13	16	9	7	1	0		0		0	1	0	0	1	1	0	11	0	0	0	0	0	0						0
209	0	0	1	33	33	32	2	19.53	15	8.79	0	0	0	0	0	0	0	2175	11	21	11	7	1	0		1	0		1	0	0	1	1	0	10.1	0	0	0	0	0	0						0
210	0	0	1	30	30	28	1	26.71	12	6.2	1	0	5	1	0	0	1	1837.5	9	6	2	1	1	0		1	0		0		0	1	0	1	12	0	1	1	0	1	0	0	0		0		0		0
211	0	0	1	30	30	29	2	19.47	10	13.4	0	0	5	0	0	0	1	1425	10	16	11	8	1	0		0	0		1	0	0	1	1	1	11.5	0	1	1	0	1	0	0	0		0		0		0
212	1	1	1	26	26	27	4	17.22	22	7.15	0	0	3	0	0	0	0	1387.5	11	12	5	3	1	0		1		0	1	0	0	1	1	0	11	0	0	0	0	0	0						0
213	1	1	1	35	35	37	1	19.37	9	5.73	1	1	0	1	0	0	0	2700	9	6	3	3	0	0		0		0	1	0	0	1	1	1	8.8	0	1	1	0	1	0	0	0		0		0		0
214	1	1	1	24	24	35	3	21.64	20	5.41	0	0	0	0	0	1	0	2100	10	20	2	0	1	0		1		0	0		0	2	0	0	9.6	0	0	0	0	0	0						0
215	1	1	1	36	36	34	2	16.53	14	6.47	0	0	0	0	0	0	0	1575	11	12	6	4	1	0		0		0	1	0	0	1	1	0	10.5	0	1	1	1	0	0						0
216	0	0	1	27	28	34	2	23.44	19	7.2	1	0	5	1	0	0	0	1425	10	13	6	5	1	0		0	0		1	0	0	1	1	0	10	0	1	0	0	0	0						0
217	0	0	1	31	31	29	3	21.48	20	6.97	0	0	0	0	0	0	0	1462.5	11	17	10	8	1	0		0	1		1	0	0	1	1	1	12	0	1	1	0	1	0	0	0		0		0		0
218	1	1	1	26	26	28	4	21.23	7	7.7	0	0	3	0	0	1	1	2475	11	8	6	6	0	0		0		0	1	1	0	2	2	1	9	0	1	1	0	1	1	0	0		0		0		1
219	1	1	1	24	24	28	3	23.05	24	8.5	0	0	1	0	0	0	0	3862.5	16	11	5	3	1	0		0		0	1	0	0	1	1	1	10.6	0	1	1	0	1	0	0	0		0		0		0
220	0	0	1	34	35	46	2	21.26	16	3.81	0	0	5	0	0	0	1	2175	10	14	10	9	0	0		0	0		1	0	0	1	1	1	12.1	0	1	1	0	1	0	0	0		0		0		0
221	0	0	1	27	28	34	2	22.99	9	7.43	1	0	5	2	0	1	1	2175	9	11	7	4	0	0		0	1		0		0	2	2	1	11.9	0	1	1	0	1	0	0	0		0		0		0
222	1	1	1	31	31	32	5	22.03	13	5.62	0	0	5	0	0	0	1	1125	9	24	5	1	1	0		0		0	0		0	1	0	0	12	0	0	0	0	0	0						0
223	1	1	1	33	33	33	5	21.05	16	5.18	0	0	0	0	0	0	0	1600	8	26	11	7	1	0		1		0	1	0	0	1	1	0	10.5	0	0	0	0	0	0						0
224	0	0	1	26	26	28	3	21.97	13	7.34	0	0	5	0	0	1	1	2025	10	19	9	7	1	0		1	0		1	0	0	1	1	0	11.5	0	1	0	0	0	0						0
225	0	0	1	29	29	28	5	22.77	24	4.52	0	0	0	0	1	0	0	2100	13	27	11	8	1	0		1	0		1	0	0	1	1	0	10	0	0	0	0	0	0						0
226	1	1	1	29	29	34	6	25.39	5	9.53	0	0	0	0	0	2	0	1200	8	2	2	2	1	0		0		0	0		0	1	1	0	13	0	1	1	1	0	0						0
227	1	1	1	30	30	31	3	23.59	8	4.86	0	0	5	0	0	0	1	1350	9	13	6	4	1	0		0		0	1	0	0	1	1	0	10.7	0	1	1	1	0	0						0
228	1	1	1	32	32	31	3	20.83	24	5.28	0	0	1	0	0	1	0	2025	9	30	11	3	1	0		0		0	1	0	0	1	1	1	10	0	1	1	0	1	0	0	0		0		0		0
229	0	0	1	36	36	42	4	25.24	4	9	1	1	3	1	0	2	1	3225	10	2	1	0	1	0		1	1		0		0	1	0	0	11	0	0	0	0	0	0						0
230	1	1	1	31	31	31	2	19.63	14	7.1	0	0	5	0	0	1	1	2025	9	13	7	3	1	0		1		0	1	1	0	1	1	1	9.2	0	1	1	0	1	0	0	0		0		0		0
231	0	0	1	28	29	30	2	18.36	8	5.08	0	0	3	0	0	0	0	2475	13	11	9	7	0	0		0	0		1	0	0	2	2	1	10.2	0	1	1	0	1	0	0	0		0		0		0
232	0	0	1	35	36	39	3	27.11	18	5.83	1	1	0	2	0	1	0	1550	9	28	19	15	1	0		0	0		1	0	0	1	1	0	9	0	1	1	0	0	0						0
233	1	1	1	38	38	43	2	19.31	10	5.73	1	0	0	1	0	1	0	1950	12	26	11	10	1	0		1		1	1	0	0	1	1	0	9.6	0	1	1	1	0	0						0
234	1	1	1	30	30	32	3	20.43	19	5.01	0	0	0	0	0	0	0	2437.5	10	20	14	12	1	0		1		0	1	0	0	1	1	1	11.8	0	1	1	0	1	0	0	0		0		0		0
235	1	1	1	31	32	31	1	20.2	16	3.73	0	0	5	0	0	0	0	3000	11	18	10	5	1	0		0		0	1	0	0	1	1	1	10.1	0	1	1	0	1	0	1	0		0		0		0
236	0	0	1	32	33	36	2	26.37	20	4.62	0	0	5	0	1	1	0	1950	9	15	7	5	1	0		1	1		1	0	0	1	1	0	13.4	0	1	1	1	1	0	0	0				0
237	0	0	1	30	30	31	4	18.07	16	8.17	0	0	0	0	0	0	0	1500	10	4	4	2	1	0		0	1		1	1	0	1	1	0	9.6	0	0	0	0	0	0						0
238	0	0	1	27	27	32	5	21.23	20	8.19	0	0	5	0	0	0	0	1387.5	13	19	14	12	1	0		1	0		1	0	0	1	1	1	11	0	1	1	0	1	0	0	0		0		1	0	0
239	1	1	1	36	37	35	4	29.14	6	7.46	1	1	0	1	0	1	0	3150	11	8	5	3	0	0		1		0	1	0	0	1	1	0	10.2	0	0	0	0	0	0						0
240	1	1	1	30	30	29	2	17.04	16	7.65	0	0	0	0	0	0	0	1850	10	20	11	9	1	0		1		0	1	0	0	1	1	1	9.5	0	1	1	0	1	0	0	0		0		0		0
241	0	0	1	31	31	36	2	19.49	14	6.35	1	1	0	1	0	0	1	1500	10	12	9	9	0	0		0	0		1	0	0	1	1	1	12	0	1	1	0	1	0	0	0		0		0		0
242	1	1	1	26	26	26	2	22.04	16	8.02	0	0	0	0	0	1	0	1950	10	9	6	4	0	0		1		0	1	1	0	1	1	1	10.5	0	1	1	0	1	0	0	0		0		0		0
243	1	1	1	31	31	32	2	22.31	9	7.9	1	1	0	2	1	0	0	2475	11	7	3	3	1	0		0		0	1	0	0	1	1	0	10	0	0	0	0	0	0						0
244	1	1	1	36	36	38	9	19.57	6	9.66	1	1	5	2	0	1	0	3000	10	8	5	5	1	0		1		0	0		0	1	1	0	8.4	0	1	0	0	0	0						0
245	1	1	1	30	30	32	0.5	23.05	15	2.21	1	0	0	2	0	0	0	1725	11	14	10	5	0	0		0		0	1	0	0	1	1	1	10.7	0	1	1	0	1	0	1	0		0		0		0
246	0	1	0	30	30	39	6	24.09	16	10.88	0	0	0	0	0	1	0	1500	8	12	6	3	1	0		1		0	1	0	0	1	1	1	10.5	0	1	1	0	1	0	0	0		0		0		0
247	1	1	1	26	26	29	0.6	23.88	21	5.39	1	0	0	1	0	1	0	2550	10	23	11	9	1	0	0	0		1			0			0	6.8	1	0	0	0	0	0						0
248	1	1	1	35	35	37	7	25.78	5	19.92	0	0	5	0	0	1	1	3000	10	3	2	2	0	0		0		0	1	0	0	1	1	1	11.1	0	1	1	0	1	0	1	0		0		0		0
249	0	0	1	31	31	29	2	23.5	8	5.14	1	2	0	4	0	1	0	2250	10	19	3	3	1	0		1	0		1	0	0	1	1	1	11.1	0	1	1	0	1	0	0	0		0		0		0
250	1	1	1	26	26	29	4	18.37	20	7.63	0	0	0	0	0	0	0	1950	11	17	6	1	1	0		1		1	0		0	1	0	1	10.4	0	1	1	0	1	0	0	0		0		0		0
251	1	1	1	32	33	23	4	26.35	12	7.63	1	0	0	1	0	0	0	2900	11	9	5	4	1	0		0		0	1	0	0	1	1	0	9.8	0	1	1	1	1	0	0	0				0
252	0	0	1	29	29	28	4	24.13	15	6.63	0	0	3	0	0	0	0	1350	9	20	11	9	1	0		1	1		1	0	0	1	1	1	11.5	0	1	1	0	1	0	0	0		0		0		0
253	0	0	1	27	27	29	3	19.53	17	6.03	0	0	0	0	0	0	0	1500	11	20	14	10	1	0		0	0		1	0	0	1	1	0	11	0	0	0	0	0	0						0
254	1	1	1	37	38	39	0.5	19.14	10	6.07	1	0	0	2	0	0	0	1850	9	27	15	11	1	0		0		0	1	0	0	1	1	0	9.6	0	0	0	0	0	0						0
255	1	1	1	29	29	30	4	27.68	16	6.06	1	0	3	1	0	0	1	1725	9	11	4	1	1	0		1		0	1	1	0	1	0	0	9.6	0	0	0	0	0	0						0
256	0	0	1	26	26	30	4	27.34	22	5.5	0	0	5	0	0	1	1	2150	10	19	9	6	1	0		1	0		1	0	0	1	1	1	10.8	0	1	1	0	1	0	0	0		1	2	0		0
257	0	0	1	30	30	31	3	21.22	14	8.59	1	1	0	3	0	0	0	1162.5	10	21	10	6	1	0		1	0		1	0	0	1	1	1	11	0	1	1	0	1	0	0	0		0		0		0
258	1	1	1	33	33	37	5	20.52	5	7.17	1	0	0	1	0	1	0	2362.5	10	11	1	0	1	0		1		0	0		0	1	0	0	10.2	0	0	0	0	0	0						0
259	1	1	1	32	32	29	3	22.55	12	10.93	0	0	0	0	0	1	0	2025	9	12	7	6	1	0		1		1	1	0	0	1	1	0	9.9	0	1	1	1	0	0						0
260	0	0	1	28	28	36	0.3	23.11	11	7.93	1	0	0	2	0	0	0	1650	11	22	9	7	1	0		1	0		1	0	0	1	1	1	8.2	0	1	1	0	1	0	0	0		0		0		0
261	0	0	1	35	35	38	0	22.27	16	6.92	1	1	0	3	0	1	1	1800	8	9	4	3	1	0		0	0		1	1	1	1	1	1	12	0	1	1	0	1	0	1	0		0		0		0
262	0	0	1	33	33	33	1.5	23.39	9	5.95	1	0	0	1	0	1	0	2700	10	11	5	5	0	0		0	0		1	0	0	1	1	1	7.4	0	1	1	0	1	0	1	0		0		0		0
263	1	1	1	41	41	50	1	27.69	4	1.53	1	2	3	2	0	1	0	2400	8	3	1	0	1	0		0		0	0		0	1	0	0	11.5	0	1	1	1	0	0						0
264	0	0	1	33	33	35	6	22.41	4	7.08	0	0	1	0	0	1	0	2025	9	8	4	3	1	0		1	1		1	0	0	1	1	0	9.8	0	1	0	0	0	0						0
265	1	1	1	29	30	31	1	21.26	13	0.2	1	0	0	2	0	0	0	1575	7	8	6	6	0	0		0		0	1	0	0	1	1	1	10.5	0	1	1	0	1	0	0	0		1	2	0		0
266	1	1	1	30	30	28	4	22.97	18	7.54	0	0	5	0	0	0	0	1650	8	15	6	4	0	0		0		0	1	0	0	1	1	0	10.7	0	0	0	0	0	0						0
267	1	0	0	28	28	28	3	28.13	14	7.13	0	0	3	0	1	0	0	2100	10	14	10	3	0	0		0	0		1	0	0	1	1	1	11.4	0	1	1	0	1	0	1	0		1	2	0		0
268	1	1	1	27	28	29	2	17.58	24	7.74	0	0	0	0	0	1	0	1575	10	19	7	2	1	0		0		0	1	0	0	2	2	0	8.6	0	0	0	0	0	0						0
269	1	1	1	32	33	33	8	28.72	13	8.54	1	0	0	2	0	1	0	3150	11	4	4	3	0	0		0		0	1	1	0	1	1	0	12.6	0	0	0	0	0	0						0
270	1	1	1	31	31	36	5	19.92	9	11.33	0	0	5	0	0	0	0	2400	11	13	9	5	0	0		1		0	1	0	0	1	1	0	10	0	0	0	0	0	0						0
271	0	1	0	24	25	28	5	17.58	12	8.37	0	0	0	0	1	0	0	1650	11	11	6	5	1	0		0		0	1	0	0	1	1	1	9.8	0	1	1	0	1	0	0	0		0		0		0
272	1	1	1	32	32	36	9	23.88	12	6.07	1	0	5	1	0	0	2	1200	8	21	5	1	1	0		1		0	0		0	2	0	0	9.6	0	0	0	0	0	0						0
273	0	0	1	36	36	38	0.1	25.16	9	5.23	1	2	3	2	0	1	0	2700	9	14	9	7	0	0		0	0		1	0	0	2	2	0	9.2	0	1	0	0	0	0						0
274	1	1	1	34	34	35	5	21.48	7	7.49	1	1	0	2	0	1	0	2025	9	15	9	7	0	0		0		0	1	0	0	1	1	0	10	0	0	0	0	0	0						0
275	1	1	1	28	28	30	0	23.03	12	11.25	1	0	3	2	0	0	1	3675	15	9	6	1	1	0		0		0	1	1	1	1	0	0	11	0	0	0	0	0	0						0
276	1	1	1	30	30	41	10	21.3	6	6.37	0	0	0	0	0	1	0	2025	9	6	5	3	1	0		1		0	1	0	0	1	1	0	8.2	0	0	0	0	0	0						0
277	1	1	1	38	39	39	1.5	21.99	15	10.18	1	1	5	4	0	1	1	2700	9	10	6	5	1	0		0		0	1	1	1	1	1	1	9.7	0	1	1	0	1	0	0	0		0		0		0
278	0	0	1	30	31	31	4	24.67	14	8.14	0	0	5	0	0	1	1	2475	11	20	9	3	1	0		0	0		1	1	1	1	1	1	14	0	1	1	0	1	0	0	0		1	2	0		0
279	0	0	1	31	32	29	3	21.48	5	11.45	1	1	1	1	0	2	0	2400	9	1	1	1	1	0		0	1		0		0	1	1	0	16.5	0	0	0	0	0	0						0
280	0	0	1	22	22	29	1	21.5	9	6.22	1	1	0	1	0	1	0	2925	11	17	11	10	0	0		1	0		1	0	0	1	1	0	10.6	0	0	0	0	0	0						0
281	1	1	1	38	38	41	3	22.83	4	15.93	1	0	3	2	0	2	0	2400	8	5	4	4	1	0		0		0	1	0	0	1	1	0	9.1	0	0	0	0	0	0						0
282	1	1	1	28	28	29	3	20.57	16	5.95	1	0	0	1	0	0	0	1275	9	5	4	3	1	0		1		0	1	0	0	1	1	0	11	0	0	0	0	0	0						0
283	0	0	1	25	25	30	2	27.1	22	0.87	1	1	0	2	0	0	0	3225	17	16	5	2	0	0		0	1		1	0	0	1	1	1	11	0	1	1	0	1	0	0	0		0		0		0
284	0	0	1	33	33	32	4	27.22	22	2.43	0	0	5	0	0	1	1	6150	13	12	8	7	1	0		0	0		1	0	0	1	1	1	8.8	0	1	1	0	1	0	0	0		0		0		0
285	1	1	1	37	37	36	5	20.55	24	4.61	0	0	3	0	0	0	1	2362.5	10	20	7	3	1	0		0		0	1	0	0	1	1	0	9	0	1	1	1	0	0						0
286	1	1	1	24	25	26	3	19.72	14	6.82	0	0	5	0	0	0	1	1125	10	17	9	7	1	0		0		0	1	0	0	1	1	1	10.7	0	1	1	0	1	0	0	0		0		0		0
287	1	1	1	29	30	31	0	18.73	12	6.37	1	0	0	2	0	0	0	1350	9	10	7	6	1	0		0		0	1	0	0	1	1	0	10	0	0	0	0	0	0						0
288	0	0	1	31	31	34	0.9	26.04	7	9.59	1	0	3	4	0	1	0	3350	12	15	7	1	1	0		0	1		1	1	0	1	1	1	11.9	0	1	1	0	1	0	0	0		0		0		0
289	0	0	1	33	33	35	8	20.57	16	2.42	1	2	0	2	0	0	0	1800	11	16	11	9	1	0		0	1		1	0	0	1	1	1	12.3	0	1	1	0	1	0	0	0		0		0		0
290	0	0	1	33	33	34	1	23.01	10	10.2	0	0	0	0	1	1	0	4275	13	12	6	6	1	0		0	1		1	0	0	1	1	0	8.2	0	0	0	0	0	0						0
291	0	0	1	28	28	28	4	24	20	5.58	0	0	0	0	0	1	0	2025	10	12	6	4	1	0		0	1		0		0	1	0	1	9	0	1	1	0	1	0	0	0		0		0		0
292	1	1	1	27	27	27	2	28.76	13	9.06	1	0	0	1	1	0	0	3075	13	13	8	4	1	0		1		0	1	0	0	1	1	1	10.4	0	1	1	0	1	0	0	0		1	2	0		0
293	1	1	1	30	30	31	1	21.26	7	11.34	0	0	0	0	0	1	0	3600	12	4	4	3	1	0		0		0	1	0	0	1	1	1	10.1	0	1	1	0	1	0	0	0		0		0		0
294	0	0	1	30	30	28	0.9	18.43	18	6.23	0	0	0	0	0	1	0	1450	8	11	5	2	1	0		0	0		1	0	0	1	1	1	12.2	0	1	1	0	1	0	0	0		0		0		0
295	0	0	1	31	31	29	2	18.66	11	6.13	0	0	0	0	1	2	0	2100	7	8	6	5	1	0		0	0		1	0	0	1	1	0	13	0	0	0	0	0	0						0
296	0	0	1	30	30	42	1	22.22	13	6.41	0	0	0	0	0	1	0	2100	9	15	12	9	1	0		1	0		1	0	0	1	1	0	10	0	0	0	0	0	0						0
297	1	1	1	30	30	28	3	20.7	10	8.37	0	0	0	0	0	0	0	1312.5	11	9	4	3	1	0		0		0	1	0	0	1	1	1	8.8	0	1	1	0	1	0	0	1	0	0		0		0
298	1	1	1	39	39	39	4	19.53	15	9.61	1	1	5	1	0	0	0	2850	12	17	11	6	0	0		0		0	1	0	0	1	1	0	9.2	0	0	0	0	0	0						0
299	0	0	1	31	32	32	2	24.8	14	5.28	0	0	0	0	0	0	0	2025	10	16	7	5	0	0		0	1		1	0	0	1	1	1	12.2	0	1	1	0	1	0	0	1	0	0		0		0
300	0	0	1	28	28	30	4	27.34	11	3.67	0	0	0	0	0	1	0	1575	10	12	4	3	1	0		0	1		1	0	0	1	1	1	12.6	0	1	1	0	1	0	0	0		1	2	0		0
301	0	0	1	34	34	39	5	22.04	9	8.57	0	0	0	0	1	1	0	2500	9	5	4	3	1	0		0	1		1	1	0	1	1	1	11.9	0	1	1	0	1	0	0	0		0		0		0
302	0	0	1	24	24	26	0.2	26.56	10	7.56	1	0	0	1	0	0	0	2550	11	17	7	2	1	0		0	0		1	0	0	2	1	0	10.5	0	1	0	0	0	0						0
303	1	1	1	30	30	31	4	18.13	10	9.2	1	0	5	1	0	0	0	3000	10	13	7	3	1	0		1		0	1	1	0	2	0	0	9.3	0	0	0	0	0	0						0
304	1	1	1	36	37	36	9	22.03	12	9.89	1	1	0	1	0	0	0	3300	14	14	7	2	0	0		0		0	1	0	0	2	0	1	9.8	0	1	1	0	1	0	0	1	1	1	3	0		0
305	0	0	1	30	30	31	5	21.76	11	7.53	1	0	0	2	0	0	0	2362.5	10	9	5	5	0	0		0	0		1	0	0	1	1	1	13.3	0	1	1	0	1	0	0	0		0		0		0
306	1	1	1	31	31	35	2	20.76	13	5.32	1	0	0	3	0	0	0	1900	9	9	4	4	1	0		0		0	1	0	0	1	1	1	9	0	1	1	0	1	0	0	0		1	2	0		0
307	1	1	1	28	28	32	6	28.93	7	3.65	0	0	5	0	0	1	0	3900	12	8	3	3	1	0		0		0	1	0	0	1	1	0	12	0	0	0	0	0	0						0
308	0	0	1	26	26	28	5	23.83	14	7.3	0	0	0	0	0	0	0	1200	8	7	4	3	0	0		0	1		1	0	0	1	0	0	12.9	0	0	0	0	0	0						0
309	1	1	1	30	30	35	4	19.14	9	7.47	1	0	5	1	0	1	0	2025	9	13	11	9	1	0		0		0	1	0	0	1	1	0	8.9	0	1	1	0	0	0						0
310	0	0	1	28	28	28	3	17.85	10	7.38	0	0	5	0	0	0	0	2400	9	10	4	2	1	0		0	1		1	0	0	1	1	0	9.5	0	0	0	0	0	0						0
311	0	0	1	33	33	30	3	20.83	14	6.67	0	0	5	0	0	1	1	1575	9	11	9	5	1	0		0	0		1	1	1	1	0	1	12.8	0	1	1	0	1	0	0	0		0		0		0
312	1	1	1	31	31	31	0.3	25.64	8	10.7	1	0	3	3	0	1	1	2475	9	13	6	6	1	0		0		0	1	0	0	1	1	0	8.5	0	0	0	0	0	0						0
313	1	1	1	41	41	44	6	22.06	5	11.57	1	2	3	6	0	2	0	2400	8	8	5	3	1	0		0		0	1	0	0	1	1	0	9	0	0	0	0	0	0						0
314	1	1	1	31	31	34	1	21.23	11	7.78	0	0	3	0	0	0	0	3825	13	9	4	4	1	0		0		0	1	0	0	1	1	1	11	0	1	1	0	1	0	0	0		0		0		0
315	0	0	1	36	36	36	2	23.44	11	6.86	0	0	0	0	0	0	0	3450	12	14	10	7	1	0		0	0		1	0	0	1	1	0	12.3	0	0	0	0	0	0						0
316	1	0	0	24	24	26	0.9	22.95	24	6.27	0	0	3	0	0	1	0	1575	8	25	20	19	1	0		0	0		1	0	0	2	2	1	8.7	0	1	1	0	1	0	0	0		0		0		0
317	1	1	1	32	32	38	3	24.22	16	7.06	1	1	3	1	0	0	1	2175	10	22	4	0	1	0		0		0	0		0	2	0	0	9.5	0	0	0	0	0	0						0
318	0	0	1	31	31	32	4	20.2	14	6.34	0	0	0	0	0	0	0	3900	13	27	19	17	1	0		0	0		1	0	0	1	1	1	12.6	0	1	1	0	1	0	0	0		0		0		0
319	1	1	1	30	31	29	2	21.72	7	6.31	1	0	0	1	0	1	0	3000	10	10	8	6	1	0		0		0	1	0	0	1	1	1	11.1	0	1	1	0	1	0	1	0		0		0		0
320	1	1	1	31	31	33	1	20.45	12	5.22	1	0	0	1	0	1	0	1575	9	11	10	10	1	0		0		0	1	0	0	1	1	1	11.5	0	1	1	0	1	0	0	0		0		0		0
321	0	0	1	32	33	33	5	20.96	16	6.42	0	0	5	0	0	0	0	2550	10	14	8	5	1	0		0	0		1	0	0	1	1	1	8.4	0	1	1	0	1	0	0	0		0		0		0
322	0	0	1	26	26	30	3	31.64	18	7.07	0	0	0	0	0	1	0	2475	12	17	9	7	1	0		0	1		1	0	0	1	1	1	14.2	0	1	1	0	1	0	0	0		0		0		0
323	1	1	1	35	35	31	7	23.44	24	8.12	1	0	0	1	0	1	1	1975	8	16	2	1	1	0		0		0	0		0	1	0	1	9.3	0	1	1	0	1	0	0	0		0		0		0
324	1	1	1	29	29	31	4	17.97	14	5.05	1	1	0	1	0	0	2	1575	12	19	3	2	1	0		0		1	0		0	1	0	0	7.6	0	0	0	0	0	0						0
325	1	1	1	38	38	36	2	24.03	7	7.06	1	1	0	1	0	0	0	2662.5	11	5	3	3	1	0		1		0	1	0	0	1	1	0	11.6	0	1	0	0	0	0						0
326	0	1	0	34	34	40	6	25.26	10	3.87	0	0	0	0	0	1	1	2025	9	12	5	4	1	0		0		0	1	0	0	1	1	0	10.2	0	0	0	0	0	0						0
327	0	0	1	30	30	30	1	23.88	12	5.59	1	0	0	1	0	0	0	1387.5	10	12	5	3	1	0		0	0		1	0	0	1	1	0	11.7	0	0	0	0	0	0						0
328	0	0	1	25	25	28	1	22.07	24	10.17	1	0	0	3	0	0	0	2700	18	24	17	13	1	0		0	0		1	0	0	1	1	0	10.4	0	0	0	0	0	0						0
329	0	0	1	32	32	44	4	23.71	18	7.6	1	0	0	1	0	0	0	4950	14	16	4	4	1	0		0	0		1	0	0	1	1	0	9.4	0	0	0	0	0	0						0
330	0	0	1	29	30	28	0	22.66	17	10.39	1	0	5	1	0	0	1	2475	11	10	7	4	1	0		0	0		1	0	1	1	1	1	12	0	1	1	0	1	0	0	0		0		0		0
331	1	0	0	30	30	30	2	20.76	20	4.68	0	0	0	0	0	0	0	1500	11	24	1	1	1	0		1	0		0		0	1	1	1	10	0	1	1	0	1	0	0	0		0		0		0
332	0	0	1	33	33	35	3	18.87	6	6.11	1	0	5	2	0	0	1	2025	9	5	3	2	1	0		0	0		1	0	0	1	1	1	11.6	0	1	1	0	1	0	0	0		0		1	1	0
333	1	1	1	30	30	35	4	22.48	22	6.9	1	1	0	2	0	0	0	1650	10	11	8	4	1	0		0		0	1	0	0	1	1	0	11.6	0	1	1	1	0	0						0
334	0	0	1	31	31	31	2	20.55	18	6.66	1	1	0	2	0	0	0	2450	14	20	6	5	1	0		0	0		0		0	1	1	0	13.7	0	0	0	0	0	0						0
335	0	0	1	26	27	23	1	20.66	18	6.56	0	0	0	0	0	0	0	1987.5	12	15	12	9	0	0		0	0		1	0	0	2	2	1	10.6	0	1	1	0	1	0	0	0		0		0		0
336	1	1	1	32	33	33	5.5	20.2	22	8.85	0	0	0	0	1	0	0	3375	15	25	17	10	1	0		0		0	1	1	0	1	0	0	9.4	0	1	1	1	1	0	0	1	0			0
337	0	0	1	31	31	31	1	20.03	18	9.01	0	0	5	0	0	0	1	1275	11	16	7	3	1	0		0	0		1	0	0	1	1	1	15.1	0	1	1	0	1	0	0	0		0		0		0
338	1	1	1	38	38	40	7	24.03	11	8.65	1	1	0	2	0	1	0	3000	10	7	6	5	1	0		0		0	1	0	0	1	1	0	10.6	0	1	0	0	0	0						0
339	1	1	1	31	31	32	4	25.71	16	6.74	1	0	0	1	0	0	0	4575	13	12	1	0	1	0		0		0	0		0	1	0	0	14.2	0	0	0	0	0	0						0
340	0	0	1	30	30	35	2	22.04	16	3.65	0	0	0	0	0	0	0	1762.5	9	22	7	4	1	0		1	0		1	0	0	1	1	1	10.8	0	1	1	0	1	0	0	0		0		0		0
341	0	0	1	33	34	37	9	18.03	12	5.3	0	0	0	0	0	0	0	1650	10	10	6	5	1	0		0	1		1	1	0	1	1	1	12.9	0	1	1	0	1	0	0	0		0		0		0
342	0	0	1	31	31	34	7	25.78	12	10.61	0	0	0	0	0	1	0	2700	11	15	5	2	1	0		0	0		1	0	0	1	1	0	10	0	0	0	0	0	0						0
343	1	1	1	29	30	29	4	20.83	11	5.15	1	0	0	1	0	0	0	1275	9	36	21	16	1	0		0		0	1	0	0	1	1	0	9.7	0	0	0	0	0	0						0
344	0	0	1	29	30	32	3	18.9	12	11.61	0	0	5	0	0	0	0	3525	15	12	11	7	1	0		1	0		1	0	0	1	1	1	11	0	1	1	0	1	0	0	0		0		0		0
345	0	0	1	34	34	35	2	20.7	14	4.98	1	0	3	1	0	0	0	2250	10	16	6	4	1	0		0	0		1	0	0	1	1	0	10.1	0	0	0	0	0	0						0
346	0	0	1	28	28	31	4	27.06	8	11.25	0	0	3	0	0	1	1	3000	11	7	4	2	1	0		0	0		1	0	0	1	1	1	8.2	0	1	1	0	1	0	0	0		0		0		0
347	0	0	1	32	32	33	5	18.75	9	9.42	0	0	5	0	0	0	0	2250	10	17	2	2	1	0		0	0		1	1	0	1	1	1	11	0	1	1	0	1	0	1	1	0	0		0		0
348	0	0	1	22	23	25	2	22.31	22	5.19	0	0	5	0	0	0	0	1200	8	18	7	4	1	0		1	0		1	0	0	1	1	0	12.8	0	0	0	0	0	0						0
349	1	1	1	38	38	42	2	25.08	9	8.63	1	1	5	5	0	1	0	2400	8	8	7	6	1	0		0		1	1	0	0	1	1	0	8.5	0	1	1	1	0	0						0
350	1	1	1	40	40	34	1	21.56	6	8.52	1	1	0	1	0	2	0	2700	9	7	5	4	1	0		0		0	1	0	0	1	1	0	10.9	0	1	1	1	0	0						0
351	1	1	1	28	29	32	2	28.04	22	6.22	0	0	0	0	0	0	0	2812.5	11	13	5	4	1	0		0		0	1	0	0	1	1	1	9.8	0	1	1	0	1	0	0	1	1	0		0		0
352	1	1	1	30	30	32	11	18.36	10	8.9	1	0	5	1	0	0	1	1350	9	6	3	3	1	0		1		0	1	0	0	1	1	0	9.5	0	0	0	0	0	0						0
353	0	0	1	36	36	33	2	21.26	17	10.8	1	0	3	2	0	0	0	2175	10	18	10	9	1	0		1	1		1	0	0	1	1	1	11.7	0	1	1	0	1	0	1	0		1	2	0		0
354	0	0	1	26	27	25	2	26.67	4	9.19	0	0	0	0	0	1	0	3300	11	26	14	5	1	0		0	0		1	0	0	1	1	1	11	0	1	1	0	1	0	1	0		0		0		0
355	0	0	1	32	32	33	1	24.39	16	5.49	1	2	5	2	0	0	1	2700	10	12	3	2	1	0		1	0		1	1	0	2	2	1	10.2	0	1	1	0	1	0	0	0		0		0		0
356	0	0	1	29	30	31	4	24.3	24	5.74	0	0	5	0	0	0	1	2375	10	15	2	2	1	0		0	0		0		0	1	1	0	13	0	1	1	1	0	0						0
357	1	1	1	33	33	39	2	23.63	18	6.78	0	0	0	0	0	0	0	3725	16	13	9	8	1	0		0		0	1	0	0	1	1	0	12.1	0	0	0	0	0	0						0
358	1	1	1	30	30	30	2	23.46	11	4.72	1	0	0	1	0	0	0	937.5	8	17	3	2	1	0		0		0	0		0	1	0	1	11.6	0	1	1	0	1	0	0	0		0		0		0
359	0	1	0	36	37	40	2	25.71	10	6.44	0	0	0	0	0	0	0	4687.5	15	8	5	5	1	0		0		0	1	0	0	1	1	1	12.8	0	1	1	0	1	0	0	0		0		0		0
360	0	0	1	31	31	34	4	20.45	15	6.35	0	0	3	0	0	0	0	2850	11	21	12	9	1	0		1	0		1	0	0	1	1	0	11.1	0	1	1	0	0	0						0
361	1	1	1	35	36	39	4	26.22	8	2.49	0	0	5	0	0	1	0	4275	12	7	7	5	1	0		1		0	0		0	1	1	0	8.5	0	1	1	1	0	0						0
362	0	0	1	32	32	30	3	18.82	12	9.65	1	0	3	3	0	0	0	1500	10	13	7	5	1	0		0	0		1	0	0	1	1	1	9.6	0	1	1	0	1	0	0	0		1	3	0		0
363	0	0	1	30	30	33	2	23.44	8	7.24	0	0	0	0	0	1	0	2250	10	7	7	7	1	0		0	1		1	0	0	1	1	1	14	0	1	1	0	1	0	0	0		0		0		0
364	1	1	1	31	31	34	4	19.31	7	1.56	1	1	0	3	0	0	0	3000	10	12	7	6	1	0		0		1	1	0	0	1	1	0	10.5	0	0	0	0	0	0						0
365	0	0	1	30	31	33	3	17.15	18	7.15	1	0	5	1	0	0	1	1200	10	19	10	3	1	0		0	0		1	0	0	1	1	0	12.9	0	1	0	0	0	0						0
366	0	0	1	32	32	32	5	20.7	8	6.67	0	0	5	0	1	1	0	2062.5	9	8	3	1	0	0		1	1		1	0	0	1	1	1	9.5	0	1	1	0	1	0	0	0		0		0		0
367	0	0	1	30	30	32	5	25.97	11	4.92	0	0	3	0	0	1	0	2550	10	18	11	8	1	0		1	1		1	0	0	1	1	1	14.4	0	1	1	0	1	0	0	0		0		0		0
368	0	0	1	26	26	26	1	19.14	20	6.39	0	0	0	0	0	1	0	1000	7	26	16	9	1	0		0	1		1	0	0	1	1	1	10	0	1	1	0	1	0	0	0		1	2	0		0
369	1	1	1	25	25	28	2	21.88	12	7.48	0	0	5	0	0	0	1	2062.5	9	7	2	1	1	0		1		0	0		0	2	0	1	10	0	1	1	0	1	0	1	0		0		0		0
370	1	1	1	31	31	31	5	21.36	15	6.41	1	0	0	1	0	1	0	2025	9	30	20	19	1	0		0		0	1	0	0	1	1	1	9.6	0	1	1	0	1	0	0	0		0		0		0
371	0	0	1	32	32	34	1	21.48	22	4.99	1	0	0	1	0	0	0	1462.5	11	17	9	4	1	0		1	1		1	1	0	2	1	0	12.5	0	0	0	0	0	0						0
372	0	0	1	34	34	31	4	23.14	18	6.15	0	0	3	0	0	1	0	1575	7	17	3	3	1	0		0	1		1	0	0	1	1	0	10.8	0	1	1	1	0	0						0
373	1	1	1	32	33	36	13	21.78	9	4.95	1	1	5	1	0	0	0	2250	10	4	4	4	1	0		0		0	1	1	0	1	1	0	9.7	0	0	0	0	0	0						0
374	0	0	1	27	27	28	3	24.61	20	4.75	0	0	0	0	0	0	0	1350	9	21	12	7	1	0		1	1		1	0	0	1	1	1	12.5	0	1	1	0	1	0	0	0		1	3	0		0
375	0	0	1	26	26	28	2	17.63	5	9.74	1	0	5	1	0	1	1	2400	8	7	2	0	0	0		1	0		1	1	0	1	1	1	9.2	0	1	1	0	1	0	0	0		0		0		0
376	0	0	1	30	30	32	6	22.58	24	6.15	0	0	0	0	0	0	0	1200	10	35	7	3	1	0		1	0		1	0	0	1	1	0	12.3	0	1	1	1	1	0	0	0				0
377	1	1	1	34	34	35	7	23.31	10	5.01	0	0	3	0	0	0	0	1312.5	8	7	4	3	1	0		1		1	1	1	0	1	0	0	11.3	0	0	0	0	0	0						0
378	1	0	0	26	26	25	2	21.23	21	6.33	1	0	3	1	0	0	1	1275	9	9	4	1	1	0		0	1		1	1	1	1	1	1	12	0	1	1	0	1	0	0	0		0		0		0
379	0	0	1	30	30	31	3	19.14	9	7.06	0	0	0	0	0	0	0	1125	10	19	8	7	1	0		1	0		1	0	0	1	1	0	11.6	0	1	0	0	0	0						0
380	0	0	1	33	33	33	6	20.96	20	5.47	0	0	5	0	0	0	0	1987.5	9	14	8	7	1	0		0	0		1	0	0	1	1	1	13.4	0	1	1	0	1	0	1	0		1	2	0		0
381	1	1	1	33	33	37	4	19.05	9	9.18	1	0	0	1	0	1	0	3900	11	13	6	1	1	0		0		0	0		0	1	0	1	9.4	0	1	1	0	1	0	0	0		0		0		0
382	1	1	1	32	32	32	1	18.75	8	6.31	1	0	0	1	0	0	0	3000	11	13	8	7	1	0		1		1	1	0	0	1	1	1	6.1	0	1	1	0	1	0	0	0		0		0		0
383	1	0	0	27	27	25	0.8	17.3	20	8.18	1	0	3	2	0	0	0	1500	10	19	8	3	1	0		0	1		1	0	0	2	2	1	13.5	0	1	1	0	1	1	1	0		1	3	0		1
384	0	0	1	29	29	31	2	21.3	18	6.16	1	0	0	1	0	0	0	1312.5	12	20	12	10	1	0		1	0		1	0	0	1	1	1	10.5	0	1	1	0	1	0	0	0		0		0		0
385	1	1	1	37	37	37	1	23.44	13	5.48	1	1	5	2	0	1	0	2025	9	19	8	8	1	0		1		1	1	0	0	1	1	0	11	0	1	0	0	0	0						0
386	0	0	1	28	29	29	2	19.03	11	5.16	1	0	2	2	0	0	0	2100	12	19	5	2	1	0		1	0		0		0	1	1	1	11	0	1	1	0	1	1	0	0		0		1	0	1
387	1	1	1	33	34	35	5	24.22	14	5.32	0	0	5	0	0	0	0	1550	10	9	7	6	1	0		1		0	1	0	0	1	1	0	11.1	0	0	0	0	0	0						0
388	0	0	1	27	27	29	2	20.96	24	4.48	1	0	3	1	0	0	0	1575	11	11	4	3	1	0		1	0		1	0	0	2	2	0	10.3	0	1	1	1	0	0						0
389	1	1	1	37	37	45	1	21.64	17	6.27	1	1	0	1	0	0	0	1650	10	10	4	3	1	0		0		0	1	0	0	1	1	0	12.3	0	0	0	0	0	0						0
390	1	1	1	29	29	46	10	26.77	12	7.95	1	0	0	1	0	1	0	2137.5	9	7	7	6	0	0		1		0	1	0	0	1	1	1	10.8	0	1	1	0	1	0	0	0		1	2	0		0
391	0	0	1	39	39	36	1	27.56	11	7.77	1	2	0	2	0	1	0	2175	9	9	6	6	1	0		1	0		1	0	0	1	1	0	11.6	0	1	0	0	0	0						0
392	1	1	1	33	33	35	2	19.49	18	4.64	0	0	0	0	0	0	0	1600	9	20	13	6	1	0		1		1	1	0	0	1	1	1	11.8	0	1	1	0	1	0	0	0		0		0		0
393	0	0	1	33	33	33	4	21.48	7	9.58	1	1	0	2	0	1	0	2700	10	4	3	1	1	0		0	0		0		0	1	0	1	10.8	0	1	1	0	1	0	1	0		1	2	0		0
394	0	0	1	31	31	30	2	20.13	5	7.23	1	0	5	1	0	1	1	2250	10	5	3	3	1	0		1	1		1	0	0	1	1	1	12.1	0	1	1	0	1	0	1	0		0		0		0
395	0	0	1	34	34	34	4	25.39	9	7.48	1	1	5	1	0	1	1	2550	9	14	8	3	1	0		0	0		1	0	1	1	1	1	11.5	0	1	1	0	1	0	0	0		1	2	0		0
396	0	0	1	33	33	36	3	19.33	14	7.37	0	0	5	0	0	0	1	2250	10	13	3	2	1	0		0	0		1	1	0	2	2	1	11.2	0	1	1	0	1	0	1	0		0		0		0
397	1	1	1	24	25	25	1	23.42	4	6.63	1	0	0	3	1	1	0	2025	9	7	5	3	0	0		0		1	1	0	0	1	1	1	9.1	0	1	1	0	1	0	0	0		0		1	0	0
398	1	1	1	31	31	32	2	20.81	17	7.45	0	0	3	0	0	1	1	1800	8	5	2	1	1	0		0		0	0		0	1	0	0	14	0	0	0	0	0	0						0
399	1	1	1	33	33	32	1	19.23	7	4.2	1	0	0	1	0	0	0	1800	8	4	3	3	1	0		1		0	1	0	0	1	1	0	10.2	0	0	0	0	0	0						0
400	1	1	1	26	26	28	2	29.3	16	4.82	0	0	0	0	0	0	0	1200	8	17	4	1	1	0		1		1	0		0	2	0	1	9.6	0	1	1	0	1	1	0	1	0	1	2	1	1	1
401	1	1	1	26	26	32	2	22.22	11	7.44	1	0	0	2	0	0	0	1725	8	18	11	10	1	0		1		0	1	0	0	1	1	1	8.5	0	1	1	0	1	0	0	0		0		0		0
402	0	1	0	31	31	33	1	18.03	14	7.62	1	0	0	2	1	0	0	1050	9	17	6	2	1	0		1		0	1	0	0	1	1	1	11.2	0	1	1	0	1	0	0	1	0	0		1	1	0
403	0	0	1	35	36	34	3	20.55	15	8.07	1	0	5	2	1	0	0	1050	7	14	10	7	0	0		0	0		1	0	0	1	1	1	10.8	0	1	1	0	1	0	1	0		0		0		0
404	1	1	1	30	30	32	2	17.63	24	8	1	0	3	1	0	0	0	787.5	8	18	8	3	1	0		1		0	1	0	0	1	1	1	15.2	0	1	1	0	1	0	1	0		0		0		0
405	0	0	1	29	29	29	5	20.08	24	7.07	1	1	0	2	0	1	0	1950	9	18	12	8	1	0		1	1		1	0	0	1	1	1	10	0	1	1	0	1	0	0	0		0		0		0
406	0	0	1	30	30	33	3	19.13	14	6.56	0	0	5	0	0	0	0	975	8	19	12	11	1	0		0	0		1	0	0	1	1	0	11.2	0	1	1	1	0	0						0
407	1	1	1	38	39	39	0.2	24.34	3	9.71	1	1	0	2	0	1	0	2700	9	3	3	0	1	0		1		0	1	0	0	1	0	0	10	0	1	1	1	0	0						0
408	0	0	1	31	32	29	2	18.37	14	5.96	1	0	0	1	0	0	0	1200	10	16	14	12	1	0		0	0		1	0	0	1	1	1	9.2	0	1	1	0	1	0	0	0		0		0		0
409	0	0	1	33	33	34	1	22.19	9	6.12	1	1	3	3	0	1	0	2700	10	9	5	3	0	0		1	0		1	0	0	1	1	0	12.4	0	0	0	0	0	0						0
410	0	0	1	35	35	44	3	21.48	12	7.52	1	1	0	4	0	0	0	2700	10	13	7	6	1	0		1	0		1	0	0	1	1	1	8.7	0	1	1	0	1	0	0	0		1	2	1	0	0
411	0	0	1	27	27	29	2	23.34	9	6.48	0	0	3	0	0	1	1	2950	10	7	6	2	1	0		1	1		1	0	0	1	1	1	13	0	1	1	0	1	0	0	0		0		0		0
412	1	1	1	33	33	29	2	19.15	5	8.89	1	0	0	1	0	1	0	2700	9	6	5	1	0	0		0		0	1	0	0	1	1	0	9.5	0	0	0	0	0	0						0
413	1	0	0	33	34	31	1	21.3	13	4.13	1	0	0	2	0	0	0	1350	9	8	3	3	1	0		0	1		1	0	0	2	2	1	14	0	1	1	0	1	0	1	1	1	0		1	0	0
414	1	1	1	27	27	27	4	24.97	24	5.41	0	0	0	0	0	0	0	1575	12	11	8	6	0	0		0		0	1	0	0	1	1	1	10.2	0	1	1	0	1	0	1	0		1	3	0		0
415	1	1	1	33	33	32	3	24.56	12	5.32	1	0	3	2	0	0	0	900	8	4	2	2	0	0		1		0	1	0	0	1	0	0	8.5	0	0	0	0	0	0						0
416	0	0	1	32	32	32	4	22.89	20	5.32	1	0	5	1	0	0	0	1200	8	18	8	6	1	0		1	1		1	0	0	1	1	1	10.3	0	1	1	0	1	0	0	0		0		0		0
417	0	0	1	30	30	31	4	20.45	24	5.97	1	0	0	1	0	1	0	1800	8	9	3	3	1	0		0	0		1	0	0	1	1	0	8.2	0	1	1	1	0	0						0
418	1	1	1	32	32	33	5	22.03	8	7.16	0	0	5	0	0	0	0	3075	10	3	3	3	1	0		0		1	1	1	0	2	0	1	10	0	1	1	0	1	0	0	0		0		0		0
419	0	0	1	31	31	27	1	21.72	20	6.55	0	0	0	0	0	1	0	2475	13	7	4	3	1	0		0	0		1	1	0	1	1	0	13.3	0	0	0	0	0	0						0
420	0	0	1	30	30	31	0.3	20.43	6	14.36	1	0	0	1	0	2	0	1050	7	1	1	1	1	0		1	0		0		0	1	1	1	11.6	0	1	1	0	1	0	0	0		0		0		0
421	0	1	0	30	31	33	6	27.34	20	7.37	0	0	5	0	0	0	0	3000	18	25	14	10	1	0		0		1	1	0	0	1	1	0	7	0	1	1	1	0	1						0
422	1	0	0	33	33	32	2	22.66	7	4.77	0	0	5	0	1	1	0	2700	9	11	9	4	0	0		0	0		1	0	0	2	2	1	9.3	0	1	1	0	1	0	0	0		0		0		0
423	0	0	1	26	27	29	2	17.99	16	6.86	0	0	3	0	0	0	1	2025	14	33	16	9	1	0		0	0		1	0	0	1	1	1	11.5	0	1	1	0	1	0	0	0		0		0		0
424	1	1	1	26	26	27	2	19.49	12	6.04	1	0	0	1	0	0	0	1000	10	16	11	10	1	0		1		0	1	0	0	1	1	0	11.1	0	1	1	1	0	0						0
425	1	1	1	29	29	34	4	22.55	16	5.78	1	0	0	1	0	0	0	1012.5	9	12	7	3	1	0		1		0	1	0	0	1	1	1	9.8	0	1	1	0	1	0	0	0		0		0		0
426	1	1	1	28	28	31	5	21.48	9	9.62	0	0	0	0	0	0	0	2025	14	5	2	1	1	0		0		0	0		0	1	0	1	10.8	0	1	1	0	1	0	0	0		0		0		0
427	1	1	1	33	33	29	1	20.28	15	5.93	1	1	0	2	0	1	0	1875	10	18	11	8	1	0		0		0	1	0	0	1	1	0	10.6	0	0	0	0	0	0						0
428	0	0	1	34	34	33	1	30.04	13	5.22	1	0	0	1	0	2	0	3150	10	4	3	2	1	0		1	0		0		0	1	1	1	12.1	0	1	1	0	1	0	0	0		0		0		0
429	0	1	0	29	29	28	1	27.1	17	5.75	1	0	0	2	0	0	0	1500	10	28	25	21	1	0		0		0	1	0	0	1	1	0	10.7	0	1	1	1	0	0						0
430	1	1	1	35	35	37	2	22.83	5	5.85	1	0	0	3	0	1	0	1725	8	8	4	3	1	0		0		0	1	0	0	1	1	0	12	0	1	1	1	0	0						0
431	0	0	1	38	38	43	1.5	24.24	13	6.53	1	1	0	4	0	1	0	2700	9	10	7	6	1	0		1	0		1	0	0	1	1	1	11	0	1	1	0	1	0	0	0		0		0		0
432	1	1	1	34	34	32	2	18.59	9	7.27	1	1	5	2	1	1	0	1500	9	17	5	4	1	0		0		0	1	0	0	1	1	1	11	0	1	1	0	1	0	0	0		0		0		0
433	0	0	1	30	30	31	2	19.14	14	8.57	0	0	5	0	0	0	0	1950	11	14	11	7	1	0		1	0		1	0	0	1	1	0	13.1	0	1	1	1	0	0						0
434	1	1	1	32	32	36	9	21.26	8	7.76	1	0	3	1	0	1	0	1875	8	6	3	1	1	0		0		0	1	0	0	2	2	1	12.5	0	1	1	0	1	0	0	0		0		0		0
435	0	0	1	24	24	32	2	23.83	12	8.06	1	0	0	1	1	1	0	1762.5	8	3	2	0	1	0		0	0		0		0	2	0	0	11	0	0	0	0	0	0						0
436	0	0	1	28	28	29	1.5	20.08	24	6.86	0	0	3	0	0	0	0	1112.5	9	17	3	2	1	0		0	1		1	0	0	1	1	0	12.7	0	1	0	0	0	0						0
437	1	1	1	31	31	29	2	21.13	8	7.04	0	0	5	0	0	1	1	1925	9	27	18	12	1	0		0		1	1	0	0	1	1	1	11	0	1	1	0	1	0	0	0		1	3	0		0
438	1	1	1	28	28	32	2	21.45	10	5.8	1	0	0	2	0	1	0	2250	10	20	12	9	1	0		1		0	1	0	0	1	1	1	10.5	0	1	1	0	1	0	0	0		0		0		0
439	0	0	1	30	30	35	4	23.03	14	5.75	0	0	3	0	1	0	0	1050	6	10	4	3	1	0		1	0		1	0	0	1	1	0	12	0	0	0	0	0	0						0
440	1	0	0	29	29	29	3	22.06	7	7.73	0	0	0	0	0	1	0	2025	9	5	4	2	1	0		0	1		1	0	0	1	1	0	10.4	0	0	0	0	0	0						0
441	1	1	1	29	29	28	2	22.03	14	7.1	0	0	0	0	0	1	1	1612.5	9	8	3	2	1	0		1		0	1	0	0	1	0	0	10.3	0	0	0	0	0	0						0
442	0	0	1	34	34	35	1	21.72	6	7.4	0	0	5	0	0	1	1	2075	10	10	8	4	1	0		0	1		1	1	0	2	1	1	12.9	0	1	1	0	1	0	0	0		0		0		0
443	0	0	1	31	31	34	2	21.41	16	5.6	0	0	3	0	0	1	0	1200	8	18	11	8	1	0		1	1		1	0	0	2	2	1	12.1	0	1	1	0	1	1	0	0		0		0		1
444	0	1	0	35	35	36	5	18.43	8	10.37	1	1	3	1	1	1	0	3000	11	3	3	3	0	0		0		0	1	0	0	1	1	0	11.7	0	1	0	0	0	0						0
445	0	0	1	30	30	29	4	17.06	11	7.36	0	0	0	0	0	1	0	1050	7	5	2	0	1	0		1	0		0		0	2	0	0	11.6	0	0	0	0	0	0						0
446	0	0	1	30	30	31	1	17.75	7	12.35	0	0	0	0	0	2	0	2025	9	5	4	4	1	0		1	0		1	0	0	1	1	1	13.6	0	1	1	0	1	0	0	0		0		0		0
447	0	0	1	32	32	36	5	20.03	13	7.75	1	0	0	2	1	0	1	1200	8	16	6	4	1	0		1	0		1	0	0	1	1	1	9.2	0	1	1	0	1	0	0	0		0		0		0
448	1	1	1	27	27	28	2	18.96	6	6.8	1	0	0	1	0	1	0	1500	7	17	5	2	1	0		1		0	0		0	1	1	0	10.2	0	1	1	0	0	0						0
449	0	0	1	30	30	33	3	19.96	13	5.97	0	0	5	0	0	0	0	1125	8	20	10	7	1	0		1	1		1	0	0	1	1	1	12.1	0	1	1	0	1	0	0	0		0		0		0
450	1	1	1	29	29	30	5	23.62	15	6.15	0	0	1	0	0	1	0	1200	8	20	14	11	1	0		1		0	1	0	0	1	1	0	11.5	0	1	1	1	0	0						0
451	0	0	1	28	35	29	2.5	24.6			0	0	5	0	0	0	2			22	13	10	1	0		0	1		1	1	0	1	1	0	11.8	0	0	0	0	0	0						0
452	0	1	0	25	29	29	4	26.56	16	6.57	1	0	0	1	0	0	0	2400	14	18	12	6	1	0	4	0		0			0			0		1	0	0	0	0	0						0
453	0	0	1	33	37	34	4	23.53	8	7.53	1	1	0	4	0	1	0	2025	9	12	10	7	1	0	2	0	0				0			0	11	1	0	0	0	0	0						0
454	1	1	1	28	32	30	5	26.04	12	8.61	0	0	5	0	0	0	1	2575	10	13	8	7	0	0	2	0		0			0			0		1	0	0	0	0	0						0
455	1	1	1	29	33	32	8	31.24	18	8.54	1	0	0	1	0	0	1	4275	16	6	4	3	0	0	1	0		0			0			0		1	0	0	0	0	0						0
456	0	1	0	32	33	32	5	26.64	20	7.23	0	0	3	0	0	0	1	2587.5	11	12	4	3	0	0	4	0		0			0			0		1	0	0	0	0	0						0
457	1	1	1	32	33	34	0.5	24.35	12	6.15	1	1	5	1	0	0	0	1650	8	11	5	2	0	0	0	0		0			0			0		1	0	0	0	0	0						0
458	0	1	0	29	29	29	1	21.56	20	7.26	0	0	0	0	0	0	0	2250	12	11	6	1	0	0	2	0		0			0			0	9.5	1	0	0	0	0	0						0
459	0	1	0	27	27	27	1	23.59	16	6	1	0	0	2	0	0	0	2037.5	12	22	10	5	1	0	1	0		0			0			0	11.7	1	0	0	0	0	0						0
460	0	0	1	25	25	32	3	28.8	16	2.06	0	0	3	0	0	0	0	2100	11	30	15	10	1	0	4	1	0				0			0		1	0	0	0	0	0						0
461	0	0	1	33	33	38	8	24.91	10	7.45	1	0	5	0	0	1	1	1912.5	8	20	1	0	1	0	3	1	0				0			0		1	0	0	0	0	0						0
462	0	0	1	28	29	32	0.5	22.03	11	7.54	1	1	3	3	0	0	0	2250	10	7	3	2	1	0	4	0	0				0			0		1	0	0	0	0	0						0
463	0	1	0	30	30	30	1	22.03	12	4.32	0	0	5	0	0	0	1	2250	10	15	6	6	0	0	4	0		0			0			0		1	0	0	0	0	0						0
464	0	1	0	34	34	31	1	20.55	9	9.31	1	1	3	1	0	1	1	2250	9	5	3	1	1	0	4	0		0			0			0		1	0	0	0	0	0						0
465	0	0	1	34	34	35	0.5	24.49	11	6.05	1	1	0	7	0	1	0	2250	10	11	6	3	0	0	4	0	0				0			0		1	0	0	0	0	0						0
466	0	0	1	24	27	23	1.5	24.22	14	8.19	0	0	0	0	0	0	0	1500	10	16	8	3	1	0		0	0		1	0	0	1	1	0	12.3	0	0	0	0	0	0						0
467	0	0	1	27	27	26	2	24.22	14	8.19	1	1	0	1	0	2	0	1500	10	5	3	2	0	0		0	1		1	0	0	1	1	1	10.9	0	1	1	0	1	0	0	1	0	0		0		0
468	1	1	1	27	30	25	3	23.92	16	6.72	0	0	0	0	0	0	0	2075	10	9	4	4	0	1		0		0	1	0	0	2	2	0	10.6	0	0	0	0	0	0						0
469	1	1	1	27	30	25	3	23.92	16	6.72	0	0	0	0	0	0	0	2075	10	9	4	4	0	1		0		0	1	0	0	1	1	0	10.6	0	0	0	0	0	0						0
470	1	1	1	23	24	22	5	24.31	20	6.52	1	0	3	3	0	0	0	2137.5	12	20	7	5	1	0		0		0	1	0	0	1	1	0	9	0	0	0	0	0	0						0
471	0	1	0	23	25	22	5	24.31	20	6.52	1	0	3	3	0	0	0	2137.5	12	20	7	5	1	0	4	0		0			0			0	11.2	1	0	0	0	0	0						0
472	1	1	1	34	34	34	0.9	20.07	24	6.87	1	1	0	2	0	1	0	1500	10	30	21	11	1	0		0		1	1	0	0	1	1	0	11.6	0	1	1	1	0	0						0
473	0	0	1	34	34	34	0.9	20.07	24	6.87	1	1	0	2	0	1	0	1500	10	30	21	11	1	0		0	0		1	0	0	1	1	0	9	0	1	1	1	1	0	0	0				0
474	0	0	1	30	30	29	5	20.7	20	7.17	0	0	5	0	1	0	0	1425	10	17	11	10	0	0		0	1		1	0	0	1	1	0	11	0	0	0	0	0	0						0
475	0	0	1	30	30	29	5	20.7	20	7.17	0	0	5	0	1	0	0	1425	10	17	11	10	0	0		0	1		1	0	0	1	1	0	11	0	0	0	0	0	0						0
476	0	0	1	29	29	30	2	19.96	18	6.48	0	0	0	0	0	0	0	2700	10	18	7	2	0	0		0	1		0		0	2	1	0	11.1	0	0	0	0	0	0						0
477	1	1	1	29	29	30	2	19.96	18	6.48	0	0	0	0	0	0	0	2700	10	18	7	2	0	0		0		0	1	0	0	1	0	0	10.3	0	0	0	0	0	0						0
478	0	0	1	34	34	34	3	22.68	9	4.95	1	0	5	1	0	0	0	1425	9	18	11	10	1	0		0	1		1	0	0	1	1	0	9.6	0	0	0	0	0	0						0
479	0	0	1	34	34	34	3	22.68	9	4.95	1	0	5	1	0	0	0	1425	9	18	11	10	1	0		0	1		1	0	0	1	1	0	9.6	0	0	0	0	0	0						0
480	1	1	1	31	31	31	3	18.08	22	5.93	0	0	0	0	1	0	0	1275	10	18	12	7	1	0		1		1	1	0	0	1	1	0	8.5	0	0	0	0	0	0						0
481	0	1	0	31	31	31	3	18.08	22	5.93	0	0	0	0	1	0	0	1275	10	18	12	7	1	0		0		0	1	0	0	1	1	0	10.9	0	1	1	1	0	0						0
482	0	0	1	24	32	24	2	20	11	7.98	0	0	4	0	0	0	1	2550	14	12	8	#REF!	0	1		0	0		1	1	0	1	1	1	7.6	0	1	1	0	1	0	0	0		0		0		0
483	1	1	1	34	41	35	1.5	21	9	5.37	1	0	0	1	0	0	0	2250	10	12	11	#REF!	0	1		0		0	1	0	0	2	2	1	10.4	0	1	1	0	1	0	1	0		0		0		0
484	1	1	1	27	34	38	3	23.4	18	1.62	1	0	4	1	0	0	1	1250	8	15	4	#REF!	1	0		0		0	0		0	2	0	0	11.4	0	0	0	0	0	0						0
485	0	0	1	27	33	25	4	20.2	20	4.86	0	0	0	0	0	0	0	1462.5	9	35	18	#REF!	1	0		0	0		1	0	0	1	1	1	8.8	0	1	1	0	1	0	0	0		0		0		0
486	1	1	1	33	38	34	7	20.45	14	7.42	1	0	0	1	0	1	0	2475	11	9	7	6	1	0		0		0	1	0	0	1	1	1	9.8	0	1	1	0	1	0	1	0		0		0		0
487	0	3	0	31	32	32	7	21.63	14	5.47	0	0	4	0	0	0	1	1800	9	6	4	4	0	0		0			1	0	0	1	1	1	11.4	0	1	1	0	1	0	0	1	0	0		1	0	0
488	0	0	1	28	33	23	2	22.03	12	5.71	1	0	0	1	0	0	0	2275	11	12	10	10	0	1		0	0		1	0	0	2	1	1	8.5	0	1	1	0	1	1	0	1	0	1	2	1	1	1
489	0	0	1	32	37	33	4	19.92	22	5.87	0	0	3	0	0	0	0	2212.5	16	12	8	2	1	0		0	1		1	0	0	1	1	0	9.2	0	1	0	0	0	0						0
490	0	0	1	32	37	33	4	18.65	16	6.95	0	0	1	0	0	0	0	2125	12	11	7	3	0	1		0	0		1	0	0	1	1	0	10.5	0	0	0	0	0	0						0
491	1	1	1	34	34	34	4	27.34	13	4.45	1	1	3	1	0	1	0	1900	9	15	7	4	0	0		1		0	1	0	0	1	1	0	10.3	0	0	0	0	0	0						0
492	1	1	1	25	30	27	3	21.45	20	6.69	0	0	4	0	0	0	1	1750	9	16	8	6	1	0		0		0	1	0	0	2	1	0	10.3	0	0	0	0	0	0						0
493	1	1	1	25	30	26	3	18.73	8	7.32	0	0	0	0	0	1	0	1425	9	12	9	6	1	0		0		0	1	0	0	1	1	0	9.8	0	0	0	0	0	0						0
494	0	0	1	27	32	32	2	21.41	20	6.4	1	0	0	1	0	0	0	1425	12	12	4	0	0	1		0	0		0		0	2	0	0	10	0	0	0	0	0	0						0
495	0	0	1	29	32	29	3	22.06	10	4.96	0	0	0	0	0	0	0	2075	9	13	11	8	0	1		0	0		1	0	0	1	1	1	9.5	0	1	1	0	1	0	0	0		0		0		0
496	1	1	1	27	31	27	1	24.22	12	6.55	0	0	4	0	1	0	1	2725	11	12	9	8	0	1		0		0	1	0	0	1	1	1	12	0	1	1	0	1	0	0	0		0		0		0
497	1	1	1	31	35	33	3	22.41	6	7.02	1	1	3	1	1	1	0	2700	9	4	4	2	1	0		0		0	0		0	2	0	1	9.7	0	1	1	0	1	1	0	0		1	2	0		1
498	1	1	1	30	34	29	3	18.26	20	5.3	0	0	2	0	0	0	0	1237.5	10	13	4	1	1	0		0		0	0		0	1	0	0	11	0	0	0	0	0	0						0
499	1	1	1	25	30	24	4	20.2	16	5.83	1	0	0	1	0	0	0	1875	10	14	9	5	1	0		0		0	1	0	0	1	1	0	8	0	0	0	0	0	0						0
500	0	1	0	31	35	35	5	21.48	8	8.23	0	0	0	0	1	0	0	1200	8	6	5	4	0	1		0		0	1	0	0	1	1	1	9.1	0	1	1	0	1	0	0	0		0		0		0
501	1	1	1	28	28	32	3	20.44	18	8.3	1	1	4	1	0	0	1	1725	10	19	8	3	1	0		0		1	0		0	2	1	1	9.9	0	1	1	0	1	0	0	0		0		0		0
502	0	1	0	30	34	34	5	16.56	17	6.58	1	0	4	1	1	0	1	1087.5	9	20	9	5	0	1		0		0	1	0	0	2	0	0	10.5	0	0	0	0	0	0						0
503	1	1	1	30	33	33	4	18.75	12	11.4	1	0	0	1	0	0	0	2650	10	13	8	6	1	0		0		0	1	0	0	1	1	1	11	0	1	1	0	1	0	0	0		0		0		0
504	1	1	1	32	35	34	1	23.44	9	9.68	0	0	0	0	0	0	0	2175	14	10	5	2	0	1		0		0	1	0	0	1	1	1	10.4	0	1	1	0	1	0	1	0		0		0		0
505	1	1	1	29	29	31	3	27.12	10	4.89	1	0	3	3	0	0	1	2025	9	12	7	3	1	0		0		0	1	0	0	1	1	0	12.1	0	0	0	0	0	0						0
506	1	1	1	33	36	34	9	20.7	8	6.74	0	0	5	0	0	0	0	1925	9	15	10	8	0	1		0		1	1	0	0	1	1	1	9.1	0	1	1	0	1	0	0	1	1	0		1	0	0
507	0	1	0	26	30	29	5	22.27	20	6.67	0	0	4	0	0	0	0	1050	9	13	5	4	0	1		0		1	1	0	0	1	1	1	10.4	0	1	1	0	1	0	0	0		0		0		0
508	1	0	0	28	31	29	0.5	25.64	5	11.58	0	0	4	0	0	1	1	3300	11	6	6	6	0	1		0	0		1	0	0	1	1	1	11.2	0	1	1	0	1	0	0	0		0		0		0
509	0	0	1	28	31	32	2	20.96	24	5.36	0	0	4	0	0	0	1	1875	14	12	9	8	0	1		0	0		1	0	0	1	1	0	11.1	0	0	0	0	0	0						0
510	0	1	0	28	31	32	2	20.96	24	5.36	0	0	4	0	0	0	1	1875	14	12	9	8	0	1		0		0	1	0	0	1	1	0	10.9	0	0	0	0	0	0						0
511	1	0	0	34	37	36	2	22.89	7	8.64	1	0	0	2	0	1	0	3750	16	8	3	2	0	1		0	1		0		0	1	0	1	8.2	0	1	1	0	1	0	0	0		1	2	0		0
512	0	1	0	24	28	28	2.5	28.89	9	7.71	0	0	0	0	1	0	0	3825	15	12	7	6	0	0		0		0	1	0	0	1	1	1	10.2	0	1	1	0	1	0	0	0		0		0		0
513	1	1	1	28	29	31	7	19.53	12	4.1	0	0	4	0	0	1	0	1200	8	15	6	4	1	0		0		1	1	0	0	2	2	1	10	0	1	1	0	1	1	0	0		0		0		1
514	0	1	0	27	30	28	1	21.88	10	6.21	0	0	3	0	0	0	1	1875	11	11	9	6	1	0		0		0	1	0	1	1	1	1	13	0	1	1	0	1	0	0	0		1	2	0		0
515	1	1	1	29	31	29	0.5	19.63	12	10.99	1	0	0	1	1	0	0	2550	12	12	9	8	0	0		0		0	1	0	0	2	2	0	9.2	0	0	0	0	0	0						0
516	0	1	0	29	31	33	2	25.39	13	6.18	0	0	4	0	0	0	1	1650	11	7	7	7	0	1		0		0	1	0	0	1	1	0	12.4	0	0	0	0	0	0						0
517	1	0	0	30	33	33	5	32.87	22	7.17	1	0	0	2	0	0	0	3850	13	17	4	2	0	0		0	1		0		0	1	0	0	12.2	0	0	0	0	0	0						0
518	0	1	0	30	34	28	3	22.66	10	4.84	0	0	0	0	0	1	0	2200	9	20	15	10	1	0		0		0	1	0	0	1	1	1	10	0	1	1	0	1	0	1	0		0		1	0	0
519	1	1	1	28	31	27	2	22.86	7	7.03	1	0	0	2	0	0	0	2075	10	11	7	4	0	1		0		0	1	0	0	1	1	1	9.2	0	1	1	0	1	0	0	0		0		0		0
520	1	1	1	33	35	33	2	23.18	16	4.98	0	0	0	0	0	0	0	2962.5	16	5	3	2	1	0		0		0	0		0	1	1	1	9.3	0	1	1	0	1	0	0	0		0		0		0
521	1	0	0	34	37	34	2	21.61	24	2.36	1	0	0	1	0	0	0	2025	13	23	15	11	1	0		0	0		1	0	0	1	1	1	10.7	0	1	1	0	1	0	1	0		0		0		0
522	0	1	0	28	31	25	2.5	23.51	10	2.49	0	0	3	0	1	0	0	2100	10	14	12	6	0	1		0		0	1	0	0	1	1	1	11.4	0	1	1	0	1	0	1	0		0		0		0
523	1	0	0	33	36	32	7	22.89	18	6.93	0	0	4	0	0	0	1	1087.5	10	9	7	6	0	1		0	0		1	0	0	2	2	1		0	1	1	0	1	0	0	0		0		0		0
524	0	0	1	25	27	25	1	19.15	5	9.76	0	0	0	0	0	0	0	1200	8	11	9	5	0	1		0	0		1	0	0	1	1	1	13.3	0	1	1	0	1	0	0	0		0		0		0
525	1	2	0	28	30	33	3	20.31	20	6.6	0	0	3	0	0	0	0	1000	9	20	13	12	0	1		0			1	0	0	2	2	0	11.5	0	0	0	0	0	0						0
526	0	1	0	31	32	33	5	17.48	15	7.03	1	0	3	3	0	0	0	1537.5	14	8	5	5	0	0		0		0	1	0	0	1	1	0	11.9	0	0	0	0	0	0						0
527	1	0	0	29	30	34	1	28.84	17	5.54	1	0	1	1	0	1	1	2025	9	15	1	0	1	0		0	0		0		0	1	0	0	10.1	0	0	0	0	0	0						0
528	0	0	1	38	38	40	1	18.82	7	5.75	1	1	0	2	0	1	0	1800	6	4	4	4	0	0		0	0		1	0	0	1	1	0	10.4	0	0	0	0	0	0						0
529	0	1	0	39	39	38	4	25.51	16	6.34	0	0	0	0	0	1	0	2000	8	13	6	6	1	0		0		0	1	0	0	1	1	1	12.3	0	1	1	0	1	0	0	0		1	3	0		0
530	1	1	1	24	25	25	1	21.48	11	5.34	0	0	0	0	0	0	0	1500	10	13	9	6	0	1		0		0	1	0	0	2	2	1	12.4	0	1	1	0	1	0	0	0		0		0		0
531	1	1	1	32	33	32	6	17.75	10	6.29	0	0	4	0	0	0	1	1225	10	18	13	8	1	0		0		1	1	0	0	1	1	1	8.8	0	1	1	0	1	0	0	0		0		0		0
532	0	0	1	33	33	32	0.8	19.22	3	11.66	1	1	3	4	1	1	1	2400	8	4	3	3	1	0		1	0		1	0	0	1	1	0	11.5	0	0	0	0	0	0						0
533	0	1	0	29	30	31	6	31.89	13	5.76	0	0	3	0	1	1	1	3000	10	19	13	9	0	0		0		0	1	0	0	1	1	1	10.8	0	1	1	0	1	0	1	0		1	2	0		0
534	0	1	0	35	36	36	2	21.48	15	7.2	0	0	0	0	0	1	0	2250	10	10	6	3	0	0		0		1	1	0	0	1	1	0	9.7	0	0	0	0	0	0						0
535	1	1	1	31	32	31	6	23.62	9	11.66	0	0	5	0	0	1	0	2400	8	5	5	3	1	0		0		0	1	0	0	1	1	0	11.5	0	1	0	0	0	0						0
536	1	1	1	33	35	60	2	25.71	19	6.74	1	0	4	1	0	0	1	2175	11	11	9	5	0	1		0		0	1	1	0	1	1	0	9.6	0	0	0	0	0	0						0
537	1	1	1	31	32	29	5	20.03	7	3.96	0	0	4	0	0	1	0	2437.5	11	11	8	6	0	0		0		0	1	0	0	1	1	0	8.5	0	0	0	0	0	0						0
538	1	2	0	28	30	29	3	18.73	19	4.28	0	0	0	0	0	0	0	1100	10	23	16	10	1	0		0			1	0	0	1	1	0	11.1	0	0	0	0	0	0						0
539	1	1	1	32	33	23	4	26.35	12	7.63	1	0	0	1	0	0	0	2900	11	9	5	4	0	0		0		0	1	0	0	2	2	0	11.6	0	1	1	1	0	0						0
540	1	1	1	38	39	39	4	21.56	20	9.59	1	0	5	1	1	1	0	1687.5	9	22	15	12	1	0		0		0	1	0	0	1	1	0	12.5	0	0	0	0	0	0						0
541	1	1	1	38	39	40	4	20.2	6	11.16	1	1	3	2	0	1	0	2137.5	8	4	3	3	0	0		0		0	1	1	0	1	1	0	10	0	1	1	1	0	0						0
542	1	1	1	34	34	37	6	20.52	5	7.17	1	0	0	1	0	2	1	1800	8	9	2	1	1	0		0		1	0		0	2	0	1	11.8	0	1	1	0	1	0	0	0		0		0		0
543	1	1	1	33	33	33	0.4	28.72	13	8.54	1	0	0	3	0	1	0	3825	11	7	4	3	1	0		0		0	0		0	2	2	0	12.7	0	0	0	0	0	0						0
544	0	0	1	34	35	34	6	21.26	10	8.12	0	0	5	0	0	0	1	3450	13	12	8	2	0	0		0	1		1	1	0	1	1	1	10.6	0	1	1	0	1	0	0	0		0		0		0
545	1	1	1	32	33	35	7.5	16.42	6	7.77	0	0	4	0	1	1	1	2325	12	15	9	6	1	0		0		0	1	0	0	1	1	1	11	0	1	1	0	1	0	0	0		1	2	0		0
546	0	1	0	35	36	35	1	22.89	8	6.4	1	1	0	5	0	1	0	3225	11	7	6	2	0	0		0		0	1	0	0	1	1	0	10	0	0	0	0	0	0						0
547	0	0	1	33	33	32	1	28.3	9	5.92	1	0	0	1	0	1	0	4125	13	7	6	4	1	0		0	0		1	0	0	1	1	1	12	0	1	1	0	1	0	0	1	1	1	2	1	1	0
548	1	1	1	37	37	42	0.5	28.96	7	9.63	1	1	0	3	0	1	1	2950	10	4	1	1	1	0		0		0	1	0	1	1	1	0	12	0	1	1	1	1	0	0	0				0
549	0	0	1	37	38	38	11	22.72	20	5.92	0	0	4	0	0	0	1	2025	9	26	17	13	1	0		0	0		1	0	0	1	1	1	8.4	0	1	1	0	1	0	0	0		0		0		0
550	0	1	0	33	33	33	8	19.96	8	10.68	0	0	0	0	0	1	0	3900	12	5	2	1	1	0		0		0	0		0	2	0	0	8.4	0	0	0	0	0	0						0
551	0	0	1	28	29	28	2.5	20.55	14	6.17	0	0	0	0	0	1	0	1500	10	4	3	2	1	0		0	1		1	0	0	1	1	0	9.9	0	0	0	0	0	0						0
552	0	0	1	34	35	28	1	19.74	12	4.95	0	0	0	0	0	0	0	2025	8	13	6	5	0	0		0	1		1	0	0	1	1	0	13.8	0	0	0	0	0	0						0
553	0	0	1	30	30	34	5	20.31	10	10.89	0	0	4	0	1	0	0	2325	13	4	4	3	0	0		0	0		1	0	0	1	1	1	9.8	0	1	1	0	1	0	0	0		0		0		0
554	0	1	0	34	35	37	7	18.07	5	8.33	0	0	3	0	0	1	1	3975	12	2	1	0	1	0		0		0	0		0	2	0	0	8.6	0	0	0	0	0	0						0
555	1	1	1	40	40	41	10	21.83	3	13.19	0	0	3	0	0	2	1	1575	7	2	1	1	1	0		0		0	0		0	1	0	1	11.1	0	1	1	0	1	0	0	0		0		0		0
556	1	1	1	36	37	37	3	21.88	5	8.28	1	1	0	5	0	1	0	3825	11	7	2	2	1	0		0		0	1	0	0	1	1	0	11.5	0	0	0	0	0	0						0
557	1	0	0	28	29	27	0.6	19.23	5	9.94	0	0	0	0	0	1	0	1775	8	12	1	1	1	0		0	1		0		0	1	0	0	11.6	0	0	0	0	0	0						0
558	1	1	1	36	37	36	9	20.58	16	2.18	1	3	0	3	0	0	0	1200	8	20	10	8	1	0		0		0	1	0	0	1	1	0	9.7	0	0	0	0	0	0						0
559	1	0	0	32	33	31	1	20.57	10	6.44	1	0	5	1	0	1	0	2250	10	12	9	5	0	0		0	0		1	0	0	1	1	1	12.1	0	1	1	0	1	1	0	1	0	0		1	1	1
560	1	1	1	33	34	33	2	19.63	4	10.1	1	1	0	4	1	1	0	2400	8	6	4	4	1	0		0		0	1	0	0	1	1	0	10	0	0	0	0	0	0						0
561	1	1	1	29	29	30	2	19.96	18	6.48	0	0	0	0	0	0	0	2700	10	18	7	2	0	0		0		0	1	0	0	1	0	0	10.3	0	0	0	0	0	0						0
562	0	0	1	27	28	28	2	16.53	6	5.96	0	0	5	0	0	1	0	1575	7	7	2	2	1	0		0	0		0		0	1	0	0	10.7	0	0	0	0	0	0						0
563	1	1	1	34	35	41	4	24.03	22	7.24	1	0	3	1	1	1	0	2625	9	13	6	6	0	0		0		0	1	0	0	1	1	0	9.4	0	0	0	0	0	0						0
564	0	1	0	25	26	26	2	22.03	8	5.04	1	0	0	2	0	1	0	1800	8	9	7	4	0	0		0		0	1	0	0	1	1	0	9.6	0	0	0	0	0	0						0
565	0	0	1	30	30	28	3	21.72	10	8.5	0	0	0	0	1	1	0	2025	9	10	9	9	1	0		0	1		0		0	1	1	1	11.5	0	1	1	0	1	0	0	0		0		0		0
566	1	1	1	32	33	29	2	30.11	13	5.84	1	1	0	3	0	1	0	3075	9	12	9	5	0	0		0		1	1	0	0	2	2	0	4.8	0	0	0	0	0	0						0
567	0	1	0	32	33	34	1	21.48	22	4.99	1	0	0	1	0	0	0	1462.5	11	17	9	4	1	0		0		0	0		0	1	1	0	11	0	0	0	0	0	0						0
568	1	1	1	40	40	51	0.6	21.26	4	9.57	1	1	3	5	0	1	0	3000	10	6	5	3	1	0		0		0	1	0	0	1	1	0	10.3	0	0	0	0	0	0						0
569	0	0	1	34	34	30	4	22.89	20	4.68	1	0	3	1	0	0	1	1550	10	13	2	1	1	0		1	0		0		0	2	0	0	11.6	0	0	0	0	0	0						0
570	1	1	1	30	31	30	4	27.56	12	8.74	1	1	3	2	1	0	1	2775	14	11	4	4	1	0		0		0	0		0	2	2	0	10.6	0	0	0	0	0	0						0
571	1	1	1	26	26	27	2	19.49	12	6.04	1	0	0	1	0	0	0	1000	10	16	11	10	1	0		0		1	1	0	0	1	1	0	8.6	0	0	0	0	0	0						0
572	0	0	1	35	35	35	2	24.03	14	6.05	1	2	0	3	0	0	0	3000	10	19	11	6	1	0		0	1		1	0	0	1	1	0	10.6	0	0	0	0	0	0						0
573	0	1	0	34	35	34	4	22.31	11	11.3	0	0	0	0	0	2	0	2100	7	4	3	1	1	0		0		0	1	0	0	1	1	0	8.4	0	0	0	0	0	0						0
574	0	1	0	25	26	26	1	23.44	20	8.08	1	0	5	1	0	0	1	2550	12	19	6	5	1	0		0		0	1	0	1	1	1	1	11.5	0	1	1	0	1	0	0	0		0		0		0
575	0	0	1	37	38	40	3	23.92	7	6.8	0	0	0	0	0	1	1	2250	10	11	1	1	1	0		0	0		0		0	2	0	1	11.5	0	1	1	0	1	0	0	0		0		0		0
576	1	1	1	29	30	31	4	18.36	24	5.33	1	1	4	2	0	1	1	975	8	24	14	9	1	0		0		0	1	0	0	1	1	1	9	0	1	1	0	1	0	0	0		0		0		0
577	1	1	1	30	30	33	7	23.66	4	6.63	1	0	3	1	0	1	0	2100	7	4	4	4	0	0		1		0	1	0	0	1	1	0	10	0	0	0	0	0	0						0
578	1	1	1	28	28	30	1	23.44	20	8.38	1	1	0	3	0	0	0	1837.5	10	9	4	3	0	0		0		1	1	0	0	1	1	0	10.8	0	0	0	0	0	0						0
579	1	1	1	40	40	38	7	21.48	3	9.94	1	0	1	1	0	1	0	2700	9	5	3	3	0	0		0		0	1	0	0	1	1	0	9.7	0	0	0	0	0	0						0
580	1	1	1	30	31	28	1	19.14	6	8.9	0	0	3	0	0	1	0	1800	8	4	1	1	1	0		0		0	0		0	1	0	1	10.3	0	1	1	0	1	0	0	0		0		0		0
581	0	1	0	26	26	26	3	19.65	7	8.85	1	0	0	1	0	1	0	1650	11	6	3	2	1	0		0		0	0		0	1	1	0	9.4	0	0	0	0	0	0						0
582	0	0	1	26	26	26	3	19.65	7	8.85	1	0	0	1	0	1	0	1650	11	6	3	2	1	0		0	1		1	0	0	1	1	1	10.8	0	1	1	0	1	0	0	0		0		0		0
583	1	1	1	40	41	39	0.8	22.31	7	10.92	1	1	0	2	1	1	0	2400	8	9	7	7	0	0		0		0	1	0	0	1	1	0	9.7	0	0	0	0	0	0						0
584	0	0	1	34	35	33	5	17.97	16	6.93	0	0	0	0	0	0	0	1462.5	10	11	7	6	1	0		0	1		1	0	0	1	1	1	11	0	1	1	0	1	0	0	0		0		1	0	0
585	0	0	1	34	35	35	4	22.03	10	11.54	1	0	0	1	0	2	0	3225	9	5	5	2	1	0		0	0		1	0	0	1	1	1	9.6	0	1	1	0	1	0	0	0		0		0		0
586	1	1	1	29	29	27	4	25.53	15	6.5	1	0	4	1	0	0	1	2025	9	15	2	2	1	0		0		0	1	0	0	1	1	1	9.8	0	1	1	0	1	0	1	1	0	0		0		0
587	1	1	1	27	27	29	4	17.58	9	8.04	0	0	0	0	0	0	1	2025	9	10	2	1	1	0		0		0	0		0	2	0	0	10.5	0	0	0	0	0	0						0
588	1	1	1	33	33	37	2	23.83	20	7.64	0	0	4	0	0	1	1	2100	10	24	15	12	1	0		1		0	1	0	0	1	1	1	9.4	0	1	1	0	1	0	1	0		0		1	1	0
589	0	0	1	30	31	31	2	26.22	8	6.19	1	0	0	3	0	0	0	5400	19	9	2	0	1	0		0	1		0		0	2	0	1	8	0	1	1	0	1	1	1	0		0		0		1
590	0	1	0	31	31	30	0.9	24.03	10	6.04	1	0	0	2	0	0	0	1762.5	10	7	4	1	0	0		0		0	0		0	2	0	0	9.5	0	0	0	0	0	0						0
591	0	3	0	33	34	38	4	19.31	11	7.68	1	0	4	1	0	1	1	2700	10	12	6	6	0	0		0			1	1	0	2	2	1	8	0	1	1	0	1	0	0	0		0		0		0
592	1	1	1	28	29	32	3	24.77	13	6.84	0	0	0	0	0	1	0	2775	10	11	8	8	0	0		0		0	1	0	0	2	2	0	12.1	0	0	0	0	0	0						0
593	1	1	1	31	31	34	6	22.21	10	6.58	0	0	5	0	0	1	0	5250	18	10	1	0	1	0		0		0	0		0	1	0	0	10.5	0	0	0	0	0	0						0
594	0	0	1	28	28	28	1	24.46	9	6.83	1	0	0	1	0	0	0	2587.5	11	10	8	5	0	0		0	1		1	0	0	1	1	1	8.6	0	1	1	0	1	0	0	0		0		1	0	0
595	1	1	1	30	30	29	4	23.88	8	8.13	1	0	0	1	0	2	0	3000	10	13	10	8	1	0		0		0	1	1	0	1	1	1	8.8	0	1	1	0	1	0	0	0		0		0		0
596	1	1	1	40	41	44	5	20.8	2	6.43	1	0	3	2	0	2	0	2100	7	3	3	3	0	0		0		0	0		0	1	1	0	9.8	0	0	0	0	0	0						0
597	0	0	1	32	33	31	3	20.61	15	4.09	1	1	0	1	0	0	0	975	9	17	17	15	1	0		0	1		1	0	0	1	1	0	10.2	0	0	0	0	0	0						0
598	0	0	1	39	39	39	3	26.57	8	7.11	0	0	4	0	0	1	1	5850	20	13	8	5	0	0		1	0		1	1	0	1	1	0	11	0	0	0	0	0	0						0
599	0	0	1	28	29	33	1	19.03	18	6.86	0	0	0	0	0	1	0	1687.5	9	9	8	8	0	0		1	0		1	0	0	1	1	0	13.9	0	0	0	0	0	0						0
600	0	1	0	35	35	41	4	21.26	7	6.31	0	0	0	0	0	1	0	1800	8	7	5	4	1	0		0		0	1	0	0	1	1	0	10.9	0	0	0	0	0	0						0
601	1	1	1	32	32	30	2	19.57	9	8.41	0	0	0	0	0	1	0	1800	8	13	7	5	0	0		0		0	1	0	0	1	1	0	8.5	0	0	0	0	0	0						0
602	1	1	1	32	33	34	6	20.44	16	7.72	0	0	5	0	0	0	0	2550	12	13	9	7	0	0		0		0	1	0	0	1	1	0	9.1	0	0	0	0	0	0						0
603	1	1	1	33	33	33	9	20.31	4	7.53	1	0	4	0	0	1	1	2025	9	8	5	4	0	0		0		0	1	0	0	1	0	0	10	0	0	0	0	0	0						0
604	0	0	1	36	36	35	13	29.64	10	7.7	0	0	3	0	0	1	0	2550	10	6	4	2	0	0		1	0		1	0	0	1	1	0	10.2	0	0	0	0	0	0						0
605	1	1	1	41	42	38	3	20.7	4	8.54	1	0	1	1	0	1	0	1575	6	2	2	2	1	0		0		1	0		0	2	1	0	8.9	0	0	0	0	0	0						0
606	0	1	0	38	38	43	9	24.39	5	6.1	1	1	0	1	0	1	0	2700	9	3	2	2	0	0		0		0	1	1	0	1	1	0	10.7	0	0	0	0	0	0						0
607	0	1	0	31	31	32	0.3	21.63	8	7.16	1	0	0	3	0	1	0	2650	12	12	7	6	1	0		1		0	1	0	0	1	1	0	9.7	0	0	0	0	0	0						0
608	1	2	0	28	29	28	3	22.55	22	5.81	0	0	0	0	0	0	0	1500	8	17	4	2	1	0		0			0		0	2	1	1	9.8	0	1	1	0	1	1	0	0		1	2	1	1	1
609	1	1	1	27	27	34	7	25.97	14	4.69	0	0	0	0	0	1	0	2025	8	14	7	6	1	0		0		0	1	0	0	1	1	1	12.2	0	1	1	0	1	0	0	0		0		0		0
610	1	1	1	31	31	29	2	19.56	14	5.95	0	0	5	0	0	1	1	1425	9	15	9	4	1	0		0		0	1	0	0	1	1	0	11	0	0	0	0	0	0						0
611	0	0	1	33	33	32	1.5	30.86	20	2.33	1	1	0	2	0	1	0	3600	12	14	14	10	0	0		1	1		1	0	0	1	1	0	11	0	0	0	0	0	0						0
612	0	0	1	27	28	31	0	22.04	14	7.94	1	0	5	2	0	1	1	1800	8	15	8	6	1	0		0	1		1	1	1	1	0	1	11	0	1	1	0	1	0	1	0		0		0		0
613	1	1	1	31	31	31	2	19.36	8	7.49	0	0	4	0	0	0	0	2925	13	13	10	7	1	0		0		0	1	1	0	1	1	1	9.9	0	1	1	0	1	0	0	0		0		0		0
614	0	1	0	31	31	31	4.5	29.9	24	6.32	0	0	0	0	0	1	0	2325	8	17	6	6	1	0		0		0	1	0	0	1	1	1	10.5	0	1	1	0	1	0	0	0		0		0		0
615	0	1	0	27	27	31	1.5	22.27	20	3.94	0	0	0	0	0	0	0	2250	12	24	13	11	1	0		1		0	1	0	0	1	1	1	13.3	0	1	1	0	1	0	0	0		0		0		0
616	0	1	0	31	31	31	1.5	22.27	10	7.36	0	0	0	0	0	0	0	1800	10	13	8	3	1	0		1		0	1	0	0	1	1	0	10.5	0	0	0	0	0	0						0
617	0	0	1	27	27	28	4	21.45	14	6.17	0	0	3	0	0	0	1	1150	9	11	4	3	1	0		1	0		1	0	0	2	1	1	11.8	0	1	1	0	1	1	0	0		0		0		0
618	1	1	1	28	29	29	1.5	18.96	17	6.74	0	0	4	0	0	0	1	1575	11	19	8	5	1	0		0		0	1	0	0	1	1	0	10.5	0	0	0	0	0	0						0
619	1	1	1	29	29	28	3	20.17	24	7.13	0	0	0	0	0	0	0	1725	9	12	6	4	0	0		0		0	1	0	0	1	1	1	14.6	0	1	1	0	1	0	1	1	0	0		0		0
620	0	0	1	33	33	32	2	17.15	5	8.2	1	0	0	1	1	1	0	1350	7	4	4	4	0	0		0	1		1	0	0	1	1	1	9.3	0	1	1	0	1	0	0	0		0		0		0
621	1	1	1	37	38	39	1	20.03	14	6.59	1	2	0	2	0	0	0	2175	10	7	3	3	0	0		0		0	1	0	0	1	1	0	12	0	0	0	0	0	0						0
622	0	1	0	32	32	37	2	22.66	14	7.12	1	0	3	2	0	0	0	2250	14	15	11	8	1	0		0		0	1	0	0	1	1	0	12.2	0	0	0	0	0	0						0
623	1	1	1	31	31	29	7	16.16	18	5.98	0	0	4	0	0	0	0	3375	14	14	2	0	1	0		0		0	0		0	2	0	0	9.1	0	0	0	0	0	0						0
624	1	1	1	29	29	29	2	20.2	13	5.92	0	0	3	0	0	1	0	1500	10	16	14	14	0	0		0		0	1	0	0	1	1	0	10.6	0	0	0	0	0	0						0
625	0	0	1	30	30	30	4	17.78	5	16.73	1	0	0	1	0	2	0	2100	7	3	3	3	1	0		1	0		0		0	1	1	1	12.7	0	1	1	0	1	0	0	0		0		0		0
626	1	1	1	34	34	40	5	20.7	8	6.55	1	0	5	1	0	0	0	2700	11	11	3	2	1	0		1		0	1	0	0	1	1	0	8.6	0	0	0	0	0	0						0
627	1	1	1	27	28	25	2	23.59	18	6.96	0	0	0	0	0	1	0	1475	9	14	7	4	1	0		0		0	1	0	0	1	1	1	10.8	0	1	1	0	1	0	0	0		0		0		0
628	1	1	1	34	34	34	0	25.39	16	4.93	1	0	0	4	1	0	0	1350	9	13	12	10	1	0		0		0	1	0	0	1	1	1	11	0	1	1	0	1	0	0	0		0		0		0
629	0	0	1	37	38	35	3	22.5	8	7.83	1	0	5	1	0	1	0	3037.5	9	11	7	4	1	0		0	0		1	0	0	2	2	1	11.5	0	1	1	0	1	1	0	0		0		0		1
630	0	1	0	28	29	30	4	26.44	22	5.23	0	0	4	0	0	0	0	1200	8	18	6	5	1	0		0		0	1	0	0	1	1	0	10.4	0	0	0	0	0	0						0
631	0	1	0	32	32	31	0.8	20.76	15	5.73	1	0	0	3	0	0	0	1275	7	8	2	1	1	0		1		0	0		0	2	0	0	11.4	0	0	0	0	0	0						0
632	0	1	0	36	37	34	3.5	17.09	10	7.63	0	0	0	0	0	1	0	2475	11	13	5	2	0	0		0		0	1	0	0	1	1	0	10.1	0	0	0	0	0	0						0
633	0	0	1	30	31	29	3	19.49	11	4.66	0	0	0	0	0	0	0	900	8	22	10	7	1	0		0	1		1	0	0	2	2	0	9.2	0	0	0	0	0	0						0
634	1	1	1	28	29	29	1	20.7	12	4.86	0	0	0	0	0	0	0	2700	11	7	4	4	0	0		0		0	1	0	0	1	1	1	12.5	0	1	1	0	1	0	0	0		0		0		0
635	0	0	1	33	33	34	2.5	19.53	17	9.06	0	0	0	0	1	0	0	1500	9	18	8	4	1	0		1	0		1	0	0	1	1	1	9.6	0	1	1	0	1	0	0	0		0		0		0
636	0	0	1	37	37	37	2	21.63	24	8.05	1	1	0	1	0	0	0	1987.5	11	11	4	4	0	0		0	1		1	0	0	1	1	1	10.8	0	1	1	0	1	0	0	0		0		0		0
637	1	1	1	36	36	33	6	22.04	7	11.34	0	0	0	0	0	2	0	2400	8	6	5	5	1	0		0		0	1	0	0	2	2	1	11.1	0	1	1	0	1	1	0	1	0	0		0		0
638	1	1	1	31	31	29	3	25.34	9	5.65	0	0	4	0	0	1	0	2250	10	9	7	6	0	0		1		0	1	0	0	1	1	1	10.4	0	1	1	0	1	0	1	0		0		0		0
639	0	1	0	36	36	36	3	24.46	14	9.44	0	0	3	0	0	0	1	1350	9	12	8	5	0	0		0		0	1	0	0	1	1	1	10.6	0	1	1	0	1	0	0	0		0		0		0
640	1	2	0	33	33	33	7	20.2	22	9.26	0	0	3	0	0	1	0	1350	9	12	8	4	0	0		0			1	0	0	1	1	0	12	0	0	0	0	0	0						0
641	0	1	0	36	36	32	3	25.32	12	5.27	1	0	0	2	0	0	0	2700	12	18	8	5	1	0		1		1	1	0	0	2	2	1	8.3	0	1	1	0	1	1	0	0		1	3	1	0	1
642	0	0	1	31	31	34	3	22.14	2	10.81	1	0	3	1	0	2	1	2700	9	7	5	5	1	0		0	1		1	1	0	1	1	0	10.4	0	0	0	0	0	0						0
643	0	1	0	33	34	44	3	23.44	7	12.58	1	0	3	0	0	1	1	4650	13	7	3	2	1	0		0		1	0		0	1	0	0	10.7	0	0	0	0	0	0						0
644	1	1	1	45	45	49	1	22.23	2	13.89	1	1	1	5	0	2	0	2400	8	2	2	1	1	0		0		0	0		0	2	0	0	8.3	0	0	0	0	0	0						0
645	1	1	1	35	35	35	5	22.21	12	7.36	0	0	4	0	0	1	0	2100	8	6	6	5	0	0		1		0	1	0	0	1	1	0	11.5	0	0	0	0	0	0						0
646	1	1	1	35	35	36	1	20.32	16	8.1	1	0	0	2	0	0	0	2075	9	17	8	7	1	0		1		0	1	0	0	1	1	0	12.1	0	1	0	0	0	0						0
647	0	0	1	29	29	31	8	23.44	4	11.27	0	0	0	0	0	1	0	3150	10	7	6	2	0	0		1	1		1	0	0	1	1	0	12.1	0	0	0	0	0	0						0
648	1	1	1	33	33	34	1	19.07	9	4.47	0	0	3	0	0	0	0	1800	8	15	4	2	1	0		1		0	1	0	0	1	1	0	9.5	0	0	0	0	0	0						0
649	1	1	1	42	42	38	0.5	22.21	4	10.98	1	0	3	3	1	2	0	675	2	1	1	1	1	0		0		0	0		0	1	0	0	11.5	0	0	0	0	0	0						0
650	0	1	0	35	35	32	2	23.34	8	8.3	1	1	0	1	0	1	1	3000	10	12	6	4	1	0		0		0	1	0	0	1	1	1	12	0	1	1	0	1	0	0	0		0		0		0
651	0	1	0	31	31	33	7	23.44	14	5.35	0	0	0	0	0	0	0	3525	13	18	6	5	0	0		1		0	1	0	0	1	1	0	10.2	0	0	0	0	0	0						0
652	0	0	1	24	24	32	2	20.55	22	8.15	0	0	0	0	0	1	0	950	8	15	14	10	1	0		0	1		1	0	0	1	1	0	9	0	0	0	0	0	0						0
653	1	3	0	30	30	27	3	19.36	10	5.17	0	0	3	0	1	1	1	1725	9	25	11	8	1	0		0			1	0	1	1	1	1	12	0	1	1	0	1	0	0	0		0		0		0
654	1	2	0	24	25	30	1	18.82	24	8.78	0	0	0	0	0	1	0	1350	9	24	14	14	1	0		0			1	0	0	1	1	0	11.8	0	0	0	0	0	0						0
655	0	0	1	34	34	34	4	19.84	5	10.23	0	0	1	0	1	2	0	3000	10	7	3	2	1	0		1	0		0		0	2	0	0	10	0	0	0	0	0	0						0
656	1	0	0	32	33	34	5	20.28	10	5.82	0	0	0	0	0	1	0	1800	8	15	8	7	1	0		0	0		1	0	0	1	1	0	10.9	0	0	0	0	0	0						0
657	1	1	1	31	31	32	2	22.31	24	6.69	1	0	0	1	0	0	0	1975	10	21	9	9	1	0		1		0	1	0	0	1	1	0	10.6	0	0	0	0	0	0						0
658	1	1	1	34	34	33	3	25.24	14	3.61	1	0	0	1	1	0	0	1312.5	9	19	8	6	1	0		1		0	1	0	0	1	1	1	9	0	1	1	0	1	0	0	1	0	0		0		0
659	0	1	0	29	29	37	1	24.39	8	7.53	0	0	0	0	1	1	0	2587.5	8	13	7	6	1	0		0		0	1	0	0	1	1	1	10.5	0	1	1	0	1	0	0	0		0		0		0
660	0	1	0	27	27	26	2	19.63	14	9.43	1	0	0	1	0	0	0	1350	9	13	5	3	1	0		0		0	1	0	0	1	1	1	11.6	0	1	1	0	1	0	0	1	1	1	2	0		0
661	0	1	0	28	29	28	4	18.08	8	13.95	0	0	0	0	0	2	0	2100	7	9	8	6	1	0		1		0	1	0	0	1	1	1	13	0	1	1	0	1	0	0	1	1	0		0		0
662	1	0	0	36	36	36	7	17.15	12	9.04	0	0	5	0	0	1	0	2025	9	18	4	3	1	0		0	1		0		0	1	0	0	10.2	0	0	0	0	0	0						0
663	1	1	1	28	28	39	4	20.31	15	5.99	1	0	0	2	0	1	0	1425	10	28	20	17	1	0		0		1	1	0	0	1	1	1	9	0	1	1	0	1	0	0	0		0		0		0
664	0	0	1	32	32	33	2	22.58	5	8.18	0	0	0	0	0	1	0	3300	11	7	5	5	0	0		0	0		1	1	0	2	0	0	9.1	0	1	0	0	0	0						0
665	0	0	1	36	36	35	0.5	24.68	18	7.13	1	0	0	1	0	1	0	3337.5	11	30	9	5	1	0		1	0		1	0	0	1	1	1	11.4	0	1	1	0	1	0	0	0		0		0		0
666	0	0	1	28	28	31	3	22.55	24	3.69	0	0	4	0	0	1	1	1650	9	24	9	8	1	0		1	0		1	0	0	1	1	0	9.9	0	0	0	0	0	0						0
667	0	1	0	35	35	47	3	22.83	20	6.06	0	0	0	0	0	0	0	2000	10	14	8	6	1	0		1		0	1	0	0	1	1	1	9.4	0	1	1	0	1	0	1	1	1	0		0		0
668	0	0	1	35	36	38	10	26.67	6	7.14	1	0	0	1	0	1	0	2550	10	10	6	5	0	0		0	1		1	0	0	1	1	1	14.4	0	1	1	0	1	0	0	0		0		0		0
669	1	1	1	36	36	36	1	19.92	15	8.96	1	1	0	2	0	0	0	2925	11	24	10	9	1	0		1		0	1	0	0	1	1	0	11.2	0	0	0	0	0	0						0
670	1	1	1	32	33	30	3	24.65	18	8.53	1	0	0	4	0	0	0	1725	8	30	17	11	1	0		0		0	1	0	0	1	1	0	8	0	0	0	0	0	0						0
671	1	1	1	29	29	28	5	19.95	14	6.42	0	0	0	0	1	0	0	2550	9	12	6	4	1	0		0		0	1	0	0	1	1	0	11	0	0	0	0	0	0						0
672	0	0	1	32	32	30	0.2	21.94	4	11.41	1	0	3	1	0	1	0	1800	8	4	3	3	1	0		0	0		0		0	1	1	1	10.8	0	1	1	0	1	0	0	0		0		0		0
673	1	1	1	35	35	33	3	25.39	5	9.03	0	0	3	0	0	1	0	3750	14	3	2	2	1	0		0		0	1	0	0	1	1	0	8.6	0	1	1	1	0	0						0
674	0	1	0	35	36	33	2	23.31	13	0.52	0	0	1	0	0	1	0	3300	10	7	4	3	0	0		1		1	1	0	0	1	1	0	10.7	0	1	1	1	0	0						0
675	1	0	0	31	32	33	3	18.83	1	12.3	0	0	3	0	0	2	1	2475	11	5	3	3	1	0	3	0	1				0			0	10.4	1	0	0	0	0	0						0
676	0	0	1	28	28	32	2	24.03	4	5.63	0	0	1	1	0	1	0	3000	12	10	5	3	0	0		1	0		1	0	0	1	1	0	10.5	0	0	0	0	0	0						0
677	0	0	1	33	33	34	3	19.05	5	7.78	0	0	0	0	0	1	0	3300	11	10	2	2	1	0		1	0		0		0	2	0	1	9.1	0	1	1	0	1	0	0	0		0		0		0
678	0	0	1	26	27	28	4	22.03	14	6.57	0	0	0	0	0	1	1	1350	9	13	8	3	1	0		0	0		0		0	1	0	0	11.8	0	0	0	0	0	0						0
679	0	1	0	29	29	34	4	19.72	10	7.02	1	0	5	1	0	1	0	1200	8	20	6	2	1	0		1		0	0		0	1	0	0	10.1	0	1	1	1	0	0						0
680	0	0	1	27	28	30	5	23.44	15	8.45	0	0	4	0	0	0	1	3000	11	15	2	0	1	0		0	0		0		0	2	0	0	11	0	0	0	0	0	0						0
681	1	1	1	35	35	33	0.6	24.39	12	9.09	1	2	0	3	0	0	0	2287.5	11	15	6	3	0	0		0		0	1	0	0	1	1	0	9.5	0	0	0	0	0	0						0
682	0	0	1	35	35	33	0.6	24.39	12	9.09	1	2	0	3	0	0	0	2287.5	11	15	6	3	0	0		0	1		1	0	0	2	2	0	9.9	0	0	0	0	0	0						0
683	1	1	1	37	37	34	3	18.44	7	9.21	1	0	0	1	0	0	0	1800	8	5	4	4	1	0		0		0	1	1	0	1	1	0	9.4	0	0	0	0	0	0						0
684	1	2	0	30	30	32	6	21.1	10	7.27	0	0	4	0	0	0	1	1500	10	12	3	2	0	0		1			1	0	0	1	1	0	9.5	0	0	0	0	0	0						0
685	1	1	1	26	26	29	3	20.7	17	4.6	0	0	0	0	0	0	0	1500	10	10	7	7	1	0		0		0	1	0	0	1	1	0	9.4	0	0	0	0	0	0						0
686	1	1	1	39	39	41	1	18.08	8	11.45	1	0	0	2	1	1	0	2025	9	8	6	5	0	0		0		0	1	0	0	1	1	0	10.4	0	0	0	0	0	0						0
687	1	1	1	29	29	28	4	21.78	18	7.73	0	0	0	0	0	0	0	1975	11	15	11	8	1	0		0		0	1	0	0	1	1	0	8.9	0	0	0	0	0	0						0
688	1	1	1	29	29	31	2	22.67	24	7.37	0	0	0	0	0	0	0	1012.5	9	25	14	9	1	0		0		0	1	0	0	1	1	1	10.5	0	1	1	0	1	0	0	0		0		0		0
689	0	0	1	26	27	26	3	23.88	18	6.3	0	0	4	0	0	0	1	1575	9	13	10	10	1	0		1	0		1	0	0	1	1	0	9.1	0	0	0	0	0	0						0
690	1	1	1	31	31	31	1.5	21.97	14	12.24	1	0	0	1	0	1	0	1950	9	15	6	5	1	0		1		0	1	0	0	1	1	0	11.6	0	0	0	0	0	0						0
691	1	0	0	30	31	34	5	25.78	20	8.25	1	0	3	1	0	0	1	2137.5	10	20	8	7	1	0	3	0	0				1			0	12.8	1	0	0	0	0	0						0
692	0	1	0	26	26	32	3	20.32	10	7.07	0	0	0	0	0	0	0	3900	12	14	9	7	1	0		1		0	1	0	0	1	1	1	9.5	0	1	1	0	1	0	0	0		0		0		0
693	1	1	1	35	35	40	9	18.31	12	11.43	1	1	0	2	0	0	0	2400	14	5	5	4	0	0		1		1	1	0	0	1	1	1	8	0	1	1	0	1	0	0	0		0		0		0
694	0	0	1	27	27	27	1	22.21	7	11.08	1	0	0	1	0	1	0	2475	9	5	5	4	1	0		0	1		1	0	0	1	1	1	10.1	0	1	1	0	1	0	0	0		0		0		0
695	1	1	1	33	33	33	4	28.3	24	6.97	1	0	4	1	0	0	0	2250	11	13	5	3	1	0		0		0	1	0	0	1	1	0	9.3	0	0	0	0	0	0						0
696	1	1	1	34	34	32	2	23.44	20	5.97	0	0	4	0	0	0	1	1725	10	25	18	13	1	0		0		0	1	0	0	1	1	0	11	0	0	0	0	0	0						0
697	1	1	1	32	32	35	3	26.37	13	5.77	0	0	1	0	0	1	0	1500	10	22	9	6	1	0		1		0	1	0	0	1	1	0	9.5	0	0	0	0	0	0						0
698	1	1	1	35	35	44	2	28.04	16	5.92	0	0	4	0	1	1	1	2550	10	20	3	2	0	0		0		0	0		0	1	0	0	9.5	0	0	0	0	0	0						0
699	1	1	1	29	29	29	2	23.78	6	6.74	1	0	0	1	0	1	0	1500	8	10	6	3	0	0		1		0	1	1	0	1	1	0	7.9	0	0	0	0	0	0						0
700	1	1	1	33	33	33	2	23.05	24	6.49	1	0	5	1	0	0	0	1500	10	20	13	10	1	0		1		0	1	0	0	1	1	0	9	0	1	1	1	0	0						0
701	1	2	0	40	40	48	1	18.36	4	6.66	0	0	1	0	0	2	0	1575	7	3	1	1	1	0		1			0		0	1	1	0	9.5	0	0	0	0	0	0						0
702	1	1	1	34	34	35	0.6	23.53	4	16.36	1	1	3	5	0	1	0	2025	7	1	1	1	1	0		0		0	0		0	1	1	0	11.1	0	0	0	0	0	0						0
703	1	1	1	32	33	35	1	18.36	12	6.19	1	0	0	2	0	0	0	1987.5	10	9	7	7	1	0		0		0	1	0	0	1	1	0	8.8	0	0	0	0	0	0						0
704	0	0	1	32	32	33	2	18.75	14	6.66	1	0	4	0	0	0	0	1350	10	23	16	9	1	0		1	1		1	1	0	1	1	0	15.4	0	0	0	0	0	0						0
705	1	0	0	28	28	27	0.8	23.5	24	6.54	1	0	0	2	0	1	0	1200	10	3	2	2	1	0		0	0		1	0	0	1	1	0	11.8	0	0	0	0	0	0						0
706	0	1	0	28	28	29	3	21.61	19	5.17	0	0	5	0	0	0	0	1912.5	13	24	6	2	1	0		0		0	0		0	2	0	0	10.2	0	0	0	0	0	0						0
707	1	1	1	29	29	29	1	18.96	14	6.35	0	0	4	0	0	0	0	1175	11	13	7	7	1	0		1		0	1	0	0	1	1	0	8.8	0	0	0	0	0	0						0
708	1	1	1	29	29	34	2	18.63	9	14.72	0	0	0	0	0	2	0	2850	10	6	5	2	1	0		1		0	1	0	0	1	1	0	11.2	0	0	0	0	0	0						0
709	0	0	1	31	31	28	4	18.2	16	7.24	0	0	0	0	0	0	0	1650	10	11	7	6	0	0		0	1		1	0	0	1	1	0	14.3	0	0	0	0	0	0						0
710	0	0	1	30	30	29	3	18.61	11	8.83	0	0	5	0	0	0	0	2475	12	18	10	8	1	0		1	1		1	0	0	1	1	1	12.5	0	1	1	0	1	0	0	0		0		0		0
711	1	1	1	36	36	36	3	24.84	20	5.64	1	1	3	2	0	1	1	1912.5	9	15	11	9	1	0		1		0	1	0	0	1	1	1	10.7	0	1	1	0	1	0	0	0		0		0		0
712	1	1	1	25	25	27	3	21.76	11	6.17	1	1	4	1	0	1	1	2225	9	23	13	12	1	0		1		0	1	0	0	1	1	0	8.1	0	0	0	0	0	0						0
713	0	1	0	32	32	37	6	27.34	22	6.54	1	0	5	1	0	1	0	3600	13	14	2	0	1	0		1		0	0		0	1	0	0	12.7	0	0	0	0	0	0						0
714	0	1	0	31	32	30	4	26.67	23	5.9	1	0	2	1	0	0	0	2000	10	17	4	2	1	0		0		0	1	0	0	1	1	0	8.7	0	1	0	0	0	0						0
715	1	2	0	30	31	31	3	18.43	22	4.66	1	0	0	1	0	0	0	1350	11	21	12	8	1	0		0			1	0	0	1	1	0	9.6	0	0	0	0	0	0						0
716	0	1	0	32	32	32	3	21.51	6	6.36	1	0	0	1	0	1	0	1725	7	3	3	1	1	0		0		0	0		0	2	0	0	10.8	0	0	0	0	0	0						0
717	1	1	1	28	28	28	2	19	16	8.39	1	0	0	1	0	1	0	3000	10	7	3	3	1	0		0		0	0		0	2	1	0	12.2	0	0	0	0	0	0						0
718	0	1	0	27	27	23	1	22.89	17	3.1	0	0	4	0	0	0	1	1275	11	23	7	4	1	0		1		0	1	1	0	1	1	0	9	0	0	0	0	0	0						0
719	0	1	0	39	39	49	1	21.67	10	8.37	1	1	0	4	0	1	0	3750	11	19	10	6	0	0		0		0	1	0	0	1	1	0	11	0	0	0	0	0	0						0
720	0	0	1	34	34	33	2	23.44	10	6.64	0	0	4	0	0	0	0	2175	9	13	5	3	0	0		0	0		1	0	0	1	0	0	11.5	0	1	0	0	0	0						0
721	1	1	1	35	35	37	3	19.1	9	6.69	1	2	3	3	0	1	0	1537.5	8	6	6	5	0	0		1		0	1	0	0	1	1	0	11.8	0	1	0	0	0	0						0
722	1	1	1	33	33	38	1	20.2	11	7.78	1	0	0	1	0	0	0	1162.5	8	13	4	4	1	0		1		0	1	0	0	1	1	0	8.3	0	0	0	0	0	0						0
723	1	1	1	32	32	30	3	21.89	18	8.14	0	0	3	0	0	0	1	2662.5	12	17	7	7	1	0		1		0	1	0	0	1	1	0	11.7	0	0	0	0	0	0						0
724	0	0	1	33	33	39	3	19.95	12	8.54	0	0	0	0	0	0	0	3000	11	9	9	5	1	0		1	0		1	0	0	1	1	0	9	0	0	0	0	0	0						0
725	0	1	0	31	31	31	4	28.52	16	7.81	1	0	0	1	0	1	0	2212.5	10	11	10	8	0	0		1		0	1	0	0	2	1	0	9.4	0	0	0	0	0	0						0
726	0	1	0	29	29	40	0.3	26.57	15	5.25	1	0	0	1	0	0	1	1387.5	7	11	10	7	0	0		1		0	1	0	0	1	1	0	9.5	0	0	0	0	0	0						0
727	1	1	1	31	31	31	2	18.82	12	8.48	0	0	0	0	0	0	0	2100	10	19	5	5	1	0		1		0	1	0	0	1	1	0	10.2	0	0	0	0	0	0						0
728	0	1	0	29	30	29	3	21.09	14	8.32	0	0	5	0	1	1	0	1150	8	15	6	5	1	0		0		0	1	0	0	1	1	0	9.5	0	0	0	0	0	0						0
729	1	1	1	29	29	31	2	17.58	15	11.85	0	0	0	0	0	1	0	2100	9	14	7	7	1	0		1		0	1	0	0	1	1	0	10.3	0	0	0	0	0	0						0
730	0	1	0	36	37	38	3	21.09	10	7.84	1	1	0	1	0	1	1	2925	11	16	4	3	1	0		1		0	0		0	2	0	0	11	0	0	0	0	0	0						0
731	1	1	1	27	27	30	6	31.22	24	4.65	0	0	4	0	0	1	1	2475	10	41	18	9	1	0		0		0	1	0	0	1	1	0	10.8	0	0	0	0	0	0						0
732	0	0	1	28	36	27	5	23.4	14		1	0	3	0	0	0	1			2	1	#REF!	1	0		0	1		1	0	0	1	1	0	11.4	0	1	1	1	0	0						0
733	0	1	0	26	32	26	3	16.9	20	5.98	0	0	4	0	0	0	1	1325	10	12	5	5	0	1		0		0	1	1	0	1	0	0	10.2	0	1	1	1	0	0						0
734	0	0	1	26	30	31	1	24.64	16	5.2	1	0	0	4	0	0	0	1050	10	17	11	5	0	1		0	0		1	0	0	1	0	0	13.4	0	1	1	1	0	0						0
735	1	1	1	32	36	41	0.1	20.31	7	9.51	1	0	0	3	0	2	0	2250	10	12	4	3	1	0		0		0	0		0	1	0	0	9.3	0	1	1	0	0	0						0
736	1	1	1	30	33	29	0	23.44	8	7.7	1	0	3	2	0	1	1	2062.5	9	9	6	4	1	0		0		0	1	0	1	1	1	1	8.5	0	1	1	0	1	0	0	0		0		0		0
737	0	1	0	29	31	32	3	24.56	3	7.61	1	0	3	4	0	1	0	3375	10	2	2	2	0	0		0		1	1	0	0	1	1	1	7.2	0	1	1	0	1	0	0	0		0		0		0
738	1	1	1	34	35	34	0.5	28.2	6	6.25	1	0	0	1	0	1	0	3750	10	9	6	6	0	0		0		0	1	1	0	1	0	1	10.8	0	1	1	0	1	0	1	0		1	2	0		0
739	1	1	1	28	30	30	2	22.66	10	5.53	0	0	4	0	0	0	0	1950	10	15	6	6	0	1	4	0		0			0			0	13	1	0	0	0	0	0						0
740	1	1	1	39	40	38	4	25.39	6	5.89	1	2	5	4	0	1	1	2475	9	9	5	4	1	0		0		0	1	0	0	1	1	0	8.7	0	1	1	1	0	0						0
741	1	1	1	37	38	35	1	18.59	11	9.67	1	0	0	1	0	1	0	2250	9	12	6	4	0	0		0		0	1	0	0	2	2	1	8.5	0	1	1	0	1	1	0	0		0		0		1
742	0	0	1	30	31	35	4	22.48	22	6.9	1	1	0	2	0	0	0	1650	10	11	8	4	0	0		0	0		1	0	0	1	1	1	15	0	1	1	0	1	0	0	0		1	2	0		0
743	0	1	0	33	33	34	5	22.03	5	7.65	1	0	1	1	0	1	0	2400	9	8	5	5	0	0		0		0	1	0	0	2	2	1	9.8	0	1	1	0	1	0	0	0		0		0		0
744	1	1	1	32	32	33	2	26.17	18	4.79	0	0	3	0	0	0	1	1350	9	25	6	5	1	0		0		1	1	0	1	1	1	1	10.9	0	1	1	0	1	0	0	0		1	2	1	1	0
745	1	1	1	20	20	27	1	24.62	22	3.67	0	0	3	0	0	1	1	892.5	8	12	5	2	0	0		0		0	1	0	0	1	1	1	8.5	0	1	1	0	1	0	1	0		0		1	1	0
746	1	1	1	22	23	29	2	20.76	13	9.43	0	0	0	0	0	0	0	2100	10	16	12	7	1	0		0		0	1	0	0	2	2	1	9.5	0	1	1	0	1	0	0	0		0		0		0
747	1	1	1	34	34	31	1	20.55	9	9.31	1	1	3	1	1	1	1	2250	9	5	3	1	1	0		0		0	0		0	2	0	1	8.9	0	1	1	0	1	0	0	0		0		0		0
748	1	1	1	34	35	32	0.5	23.14	18	5.6	1	0	3	1	0	1	1	1600	8	16	8	7	1	0		1		0	1	0	0	1	1	1	11.5	0	1	1	0	1	0	1	0		0		0		0
749	0	1	0	35	36	32	3	24.97	14	7.66	1	1	0	1	0	1	0	2250	10	15	8	7	0	0		0		0	1	0	0	2	2	0	10.7	0	1	1	1	1	1	0	0				0
750	0	0	1	34	35	52	2	19.57	15	7.92	1	0	0	4	0	0	0	2475	11	22	18	14	1	0		0	0		1	0	0	1	1	1	9	0	1	1	0	1	0	0	0		0		0		0
751	0	1	0	33	33	35	10	23.44	24	6.7	1	0	1	1	0	0	0	2362.5	16	10	5	3	1	0		0		0	1	0	0	1	1	1	9.2	0	1	1	0	1	0	0	0		0		0		0
752	1	1	1	35	36	34	1	23.44	11	10.28	1	1	0	3	0	0	0	2550	10	12	8	5	1	0		0		0	1	1	0	1	1	0	12.9	0	1	1	1	0	0						0
753	1	1	1	36	37	36	5	21.09	6	7.14	0	0	0	0	0	1	0	1800	8	14	8	7	1	0		0		0	1	0	0	2	2	1	10	0	1	1	0	1	0	0	0		0		0		0
754	0	0	1	36	37	36	5	24.54	15	6.41	1	2	4	3	0	0	1	3300	13	14	6	6	0	0		0	0		1	0	0	1	1	0	12	0	1	1	1	0	0						0
755	0	1	0	34	35	34	7	20.07	13	6.17	1	0	0	1	0	0	0	1350	9	20	10	5	0	0		0		0	1	0	0	1	1	1	9.5	0	1	1	0	1	0	0	0		0		0		0
756	1	1	1	37	37	39	16	25.39	13	5.11	0	0	0	0	0	1	0	2362.5	9	11	8	2	1	0		0		1	1	0	0	1	1	1	10.5	0	1	1	0	1	0	0	0		0		0		0
757	1	3	0	31	31	31	4	22.43	12	10.65	0	0	4	0	1	1	1	3675	12	11	5	2	0	0		0			1	1	0	2	1	1	13.1	0	1	1	0	1	1	0	0		1	2	1	0	1
758	1	1	1	36	36	37	8	27.55	6	4.09	1	1	3	1	0	1	1	2887.5	9	16	11	7	0	0		0		0	1	0	0	1	1	1	10	0	1	1	0	1	0	0	0		1	2	0		0
759	1	1	1	21	22	33	1	16.41	10	6.35	1	0	0	1	0	0	0	1200	8	14	4	0	1	0		0		0	0		0	2	0	1	10.5	0	1	1	0	1	0	0	0		0		0		0
760	0	1	0	25	26	26	4	27.06	19	2.22	0	0	0	0	0	1	0	1350	9	11	7	6	1	0		0		0	1	0	0	1	1	1	8.5	0	1	1	0	1	0	0	1	1	1	3	1	1	0
761	0	0	1	40	40	35	5	24.77	5	7.98	1	0	0	1	0	1	1	3000	10	9	4	2	0	0		0	0		1	1	0	2	2	1	10.4	0	1	1	0	1	0	0	0		0		0		0
762	0	0	1	31	31	26	1	22.04	8	6.74	0	0	4	0	1	1	0	2700	9	17	7	6	0	0		0	0		1	0	0	2	2	1	12.3	0	1	1	0	1	0	0	0		1	2	0		0
763	1	1	1	32	32	32	3	24.03	8	5.73	1	0	4	1	1	1	0	1425	8	4	4	2	0	0		0		0	1	1	0	1	1	1	11.3	0	1	1	0	1	0	0	0		1	2	0		0
764	1	1	1	34	35	35	0.5	24.49	11	6.05	1	1	0	7	0	1	0	2250	10	11	6	3	0	0		0		0	1	1	0	1	0	0		0	1	1	0	0	0						0
765	1	2	0	22	22	26	1	22.68	18	4.83	0	0	0	0	0	0	0	1162.5	8	20	8	2	0	0		0			0		0	1	1	1		0	1	1	0	1	0	0	0		0		0		0
766	0	1	0	22	22	24	1	26.67	24	4.11	0	0	4	0	0	1	1	1500	7	9	4	2	0	0		0		0	1	0	0	2	1	1	15	0	1	1	0	1	1	0	0		1	2	1	1	1
767	0	0	1	28	28	27	1	23.42	18	6.02	0	0	0	0	0	0	0	1950	13	14	10	9	0	0		0	1		1	0	0	1	1	1	12.4	0	1	1	0	1	0	0	0		0		0		0
768	0	0	1	40	40	32	3	20.31	6	4.64	1	1	3	2	0	1	1	3000	10	18	3	0	1	0		0	1		1	1	0	1	1	0	12.5	0	1	1	1	0	0						0
769	1	1	1	26	26	32	1	20.7	24	6.48	1	1	0	4	1	0	0	1462.5	11	15	12	5	1	0		0		0	1	0	0	1	1	1	9.8	0	1	1	0	1	0	0	0		0		0		0
770	0	1	0	28	28	28	2	20.83	14	5.86	0	0	0	0	0	1	0	1500	8	16	9	4	1	0		0		1	1	0	0	1	1	0	9.9	0	1	1	0	0	0						0
771	1	1	1	36	36	34	2	21.48	12	5.43	0	0	0	0	0	1	0	2100	9	7	4	4	0	0		0		1	1	1	0	2	1	0	13.2	0	1	1	1	0	1						0
772	1	1	1	30	31	29	2	24.46	22	6.91	1	0	0	1	0	1	0	1875	9	5	3	2	1	0		0		0	1	0	0	1	1	1	8.8	0	1	1	0	1	0	0	0		0		0		0
773	0	1	0	31	31	28	2	23.63	12	5.04	0	0	0	0	1	0	0	1200	8	5	4	4	1	0		0		0	0		0	1	1	0	9	0	1	1	1	0	0						0
774	0	1	0	31	31	31	2	22.66	11	7.97	1	0	0	1	1	0	0	2625	12	12	3	1	1	0		0		0	0		0	2	0	0	8	0	1	1	1	1	1	0	1	1			0
775	1	1	1	32	32	31	4	24.34	12	6.94	0	0	4	0	0	0	0	2025	10	18	10	8	0	0		1		1	1	0	0	1	1	0	11.4	0	1	1	1	0	0						0
776	0	0	1	35	35	34	0.5	19.83	9	6.74	1	0	5	3	1	1	1	3000	10	13	8	3	1	0		0	0		1	0	1	1	1	1	11.6	0	1	1	0	1	0	0	0		0		0		0
777	1	1	1	31	31	37	1	21.1	10	4.4	1	1	3	3	0	0	1	2700	10	7	2	1	1	0		0		1	0		0	2	0	1	11.7	0	1	1	0	1	1	0	0		0		1	0	1
778	1	1	1	30	30	33	1	27.34	20	4.5	0	0	0	0	0	0	0	2700	14	15	9	5	1	0		0		1	1	0	0	1	1	0	11.9	0	1	1	1	0	0						0
779	0	1	0	25	26	34	7	29.3	18	4.91	0	0	3	0	0	1	0	2625	11	9	7	6	0	0		0		0	1	0	0	1	1	1	11.9	0	1	1	0	1	0	0	0		0		1	1	0
780	1	1	1	32	32	31	4	20.43	15	6.8	1	0	0	1	0	1	0	1350	9	18	7	6	1	0		0		0	1	0	0	1	1	1	10.6	0	1	1	0	1	0	0	0		1	2	0		0
781	0	0	1	41	41	41	1	19.98	6	10.68	1	1	1	2	0	1	0	2700	9	7	5	2	0	0		1	0		1	0	0	1	1	1	11.4	0	1	1	0	1	0	1	0		0		0		0
782	1	1	1	40	40	37	10	21.63	9	7.16	1	1	0	1	0	1	0	2700	9	6	4	4	1	0		0		0	1	0	0	1	1	0	9.9	0	1	1	0	0	0						0
783	0	1	0	25	26	27	4	17.91	10	7.94	0	0	5	0	0	1	0	1350	9	24	11	7	0	0		0		0	1	0	0	1	1	1	9	0	1	1	0	1	0	0	0		1	2	1	1	0
784	0	1	0	30	30	31	2	22.48	20	8.76	0	0	0	0	0	1	0	2325	11	13	6	6	0	0		1		0	1	1	0	2	0	1	9.2	0	1	1	0	1	1	0	0		0		1	0	1
785	1	1	1	26	27	27	1	23.19	13	5.08	0	0	3	0	0	0	0	3250	12	16	7	5	1	0		0		0	1	0	0	1	1	1	9.8	0	1	1	0	1	0	1	1	0	0		0		0
786	0	0	1	31	32	34	5	18.44	10	10.38	0	0	0	0	0	1	0	3000	12	14	8	6	1	0		0	1		1	0	0	1	1	1	9	0	1	1	0	1	0	0	0		0		0		0
787	1	1	1	31	31	33	3	22.91	22	4.11	0	0	3	0	0	0	0	2025	12	21	13	11	1	0		0		1	1	0	0	1	1	1	9.6	0	1	1	0	1	0	0	0		0		1	0	0
788	1	1	1	42	42	37	7	23.42	18	6.65	1	0	0	1	0	1	0	1350	8	16	4	1	1	0		0		0	0		0	2	1	1	10.5	0	1	1	0	1	0	0	0		0		0		0
789	1	1	1	30	31	33	4	23.53	14	4.69	0	0	4	0	0	1	0	1800	9	19	9	3	1	0		0		0	1	0	0	1	1	1	10.7	0	1	1	0	1	0	0	0		1	2	0		0
790	1	1	1	26	26	27	2	19.1	21	8.5	1	0	0	1	0	0	0	1987.5	12	30	21	20	1	0		1		0	1	0	0	1	1	1	10.7	0	1	1	0	1	0	0	0		0		0		0
791	0	0	1	31	31	33	4	23.8	18	8.03	0	0	5	0	1	1	0	1312.5	7	20	7	6	1	0		0	1		0		0	1	1	1	14	0	1	1	0	1	0	0	0		0		0		0
792	1	1	1	31	31	25	2	24.8	17	8.12	0	0	1	0	0	1	0	2025	9	23	9	7	1	0		1		1	1	0	0	1	1	1	8.2	0	1	1	0	1	0	0	0		0		0		0
793	1	1	1	43	43	42	1	24.61	3	10.89	1	2	3	3	0	2	0	2700	9	3	2	1	1	0		1		0	0		0	2	0	0	11.2	0	1	1	1	0	0						0
794	1	1	1	32	32	30	0.9	21.48	22	5.47	1	0	0	1	0	0	0	1125	10	17	7	3	1	0		0		0	1	0	0	1	1	0	10.2	0	1	1	1	0	0						0
795	0	1	0	36	36	38	4	20.45	8	8.06	1	0	0	2	0	2	0	2250	10	4	4	3	1	0		1		1	1	0	0	1	1	1	10.8	0	1	1	0	1	0	0	0		1	2	0		0
796	0	0	1	30	30	30	4	15.63	13	10.38	0	0	0	0	0	2	0	2025	9	19	8	4	1	0		0	0		1	0	0	1	1	0	11.6	0	1	1	0	0	0						0
797	0	0	1	31	32	35	3	26.04	10	3.03	1	0	0	1	0	1	0	2475	9	11	5	3	0	0		1	0		0		0	2	0	0	12.4	0	1	1	0	0	0						0
798	1	1	1	33	33	34	4	29.74	3	16.82	0	0	1	0	0	2	0	1500	5	2	2	0	1	0		1		0	0		0	2	0	0	11.8	0	1	1	1	0	0						0
799	0	1	0	32	32	33	3	27.01	22	7.71	1	1	4	2	0	0	1	2100	10	23	12	2	1	0		0		0	1	1	0	1	1	1	11	0	1	1	0	1	0	0	0		0		0		0
800	0	0	1	36	37	30	3	21.12	9	5.53	1	0	0	1	0	2	0	2475	9	3	3	3	1	0		0	0		0		0	2	0	1	11.1	0	1	1	0	1	0	0	0		NA	NA	0		0
801	1	1	1	34	34	32	1.5	20.7	14	5.83	0	0	5	0	0	0	0	1200	8	8	5	4	0	0		0		0	1	0	0	1	1	0	9.5	0	1	1	1	0	0						0
802	1	1	1	35	35	33	1	21.23	11	5.03	1	1	0	2	0	1	1	1350	8	16	8	8	1	0		0		0	1	0	0	1	1	1	9.4	0	1	1	0	1	0	0	0		0		0		0
803	0	0	1	32	32	32	5	20.07	18	2.38	0	0	0	0	0	0	0	1250	8	17	10	6	1	0		1	1		1	0	0	1	1	1	12	0	1	1	0	1	0	0	0		0		0		0
804	0	0	1	34	35	36	5	21.19	16	7.44	0	0	3	0	0	0	0	3075	16	17	7	5	1	0		0	1		1	0	0	1	1	1	10	0	1	1	0	1	0	0	0		0		0		0
805	1	1	1	29	29	27	5	24.22	16	7.17	1	0	0	1	0	1	0	2700	9	11	8	8	0	0		1		0	1	0	0	1	1	1	8.1	0	1	1	0	1	0	1	0		1	3	0		0
806	0	0	1	31	31	31	4	27.34	24	4.84	1	0	3	1	0	1	1	1800	8	11	3	2	1	0		0	0		0		0	1	1	1		0	1	1	0	1	0	0	0		0		0		0
807	1	1	1	30	30	30	5	20.7	10	8.08	0	0	0	0	0	0	0	2700	9	20	12	7	1	0		1		0	1	0	0	1	1	1	11.5	0	1	1	0	1	0	0	0		1	2	0		0
808	0	1	0	29	29	29	4	18.07	20	7.67	1	0	0	1	0	1	0	1125	9	13	8	7	0	0		0		0	1	0	0	1	1	0	9.6	0	1	1	1	0	0						0
809	0	0	1	32	32	34	9	17.72	16	8.73	0	0	3	0	0	0	0	1350	11	18	15	9	1	0		1	1		1	0	0	1	1	1	13.3	0	1	1	0	1	0	0	0		0		0		0
810	0	0	1	40	40	32	3	25.39	11	7.63	1	1	0	1	0	0	0	2850	10	5	4	1	1	0		0	0		0		0	2	0	1	12.4	0	1	1	0	1	0	0	0		0		0		0
811	0	0	1	31	32	31	2	20.96	16	5.45	1	0	0	1	0	0	0	2212.5	9	14	10	8	1	0		0	1		1	0	0	1	1	1	13.6	0	1	1	0	1	0	0	1	0	1	1	0		0
812	1	1	1	33	34	37	6	27.77	8	7.02	1	1	0	2	0	1	0	3075	10	7	4	4	0	0		0		0	1	0	0	1	1	0	9.7	0	1	1	1	0	0						0
813	1	1	1	31	31	31	2	22.99	14	8.47	0	0	0	0	0	0	0	1650	9	21	14	12	1	0		1		1	1	0	0	1	1	1	11.8	0	1	1	0	1	0	0	0		1	2	0		0
814	1	1	1	30	30	34	3	23.44	21	4.71	1	2	0	2	0	0	0	1050	10	18	9	9	1	0		1		1	1	0	0	1	1	1	11	0	1	1	0	1	0	0	0		0		0		0
815	1	1	1	32	32	34	2	16.82	16	7.74	0	0	0	0	0	0	0	1275	12	11	2	2	0	0		0		0	1	0	0	1	1	0	13.5	0	1	1	1	0	0						0
816	1	1	1	32	32	27	1	25.95	10	10.87	1	1	0	3	0	0	0	3225	11	17	11	9	1	0		0		0	1	0	0	1	1	0	10	0	1	1	1	0	0						0
817	0	1	0	33	33	31	2	21.26	17	6.14	0	0	0	0	0	0	0	2700	12	14	6	6	1	0		0		0	1	0	0	1	1	1	9.1	0	1	1	0	1	0	0	0		0		0		0
818	0	0	1	31	31	31	6	22.31	22	9.51	0	0	1	0	0	0	0	3750	12	22	17	14	1	0		0	1		1	0	0	2	2	1	11.9	0	1	1	0	1	1	1	0		1	3	0		1
819	0	0	1	32	32	32	3	17.33	14	6.1	0	0	4	0	0	0	1	1187.5	11	17	7	5	1	0		0	1		1	0	0	1	1	1	10	0	1	1	0	1	0	0	0		0		0		0
820	1	1	1	32	32	32	3	22.64	14	4.08	1	0	3	2	0	0	0	2212.5	9	14	8	7	1	0		1		0	1	0	0	1	1	1	9.4	0	1	1	0	1	0	0	0		0		0		0
821	1	2	0	30	30	31	3	21.48	24	6.64	0	0	3	0	0	0	0	1350	11	17	10	8	1	0		1			1	0	0	1	1	1	10.3	0	1	1	0	1	0	0	0		0		0		0
822	0	1	0	31	31	31	2	21.7	10	6.18	1	2	0	2	0	1	0	1362.5	10	17	9	5	1	0		1		0	1	0	0	1	1	1	9	0	1	1	0	1	0	0	0		0		0		0
823	1	1	1	27	27	32	3	19.88	9	7.78	0	0	5	0	1	1	1	1800	8	14	7	6	1	0		0		0	1	1	1	1	1	1	9.5	0	1	1	0	1	0	0	0		0		0		0
824	0	1	0	35	35	34	4	28.28	24	5.82	0	0	0	0	1	0	0	2475	11	16	11	9	1	0		1		1	1	0	0	1	1	0	10.8	0	1	1	1	0	0						0
825	0	0	1	37	37	36	4	27.89	7	7.08	0	0	5	0	0	1	0	2962.5	9	4	4	4	0	0		1	0		1	0	0	1	1	1	9.3	0	1	1	0	1	0	1	1	0	0		0		0
826	1	1	1	27	27	28	6	21.2	20	9.66	0	0	3	0	0	1	0	1575	7	10	9	6	1	0		0		0	1	0	0	1	1	1	10.1	0	1	1	0	1	0	0	0		0		0		0
827	1	1	1	35	35	33	12	19.22	13	7.26	0	0	3	0	0	0	1	2050	12	24	13	11	1	0		0		0	1	0	0	1	1	1	9.1	0	1	1	0	1	0	0	0		1	2	0		0
828	0	0	1	30	31	33	2	27.18	18	7.28	0	0	4	0	1	0	1	2350	9	7	2	2	1	0		0	0		0		0	2	0	1	11.5	0	1	1	0	1	1	0	0		1	1	0		0
829	1	1	1	33	33	35	6	18.59	12	12.69	1	0	0	1	0	1	0	3300	11	9	6	5	1	0		0		0	1	0	0	1	1	1	8.5	0	1	1	0	1	0	0	0		0		0		0
830	0	0	1	27	27	28	4	18.37	8	10.39	0	0	5	0	0	1	1	3000	10	15	6	4	1	0		0	1		1	1	1	1	1	1	11	0	1	1	0	1	0	0	0		0		0		0
831	1	1	1	24	24	30	2	25.71	20	5.99	0	0	0	0	0	0	0	1450	9	12	5	4	0	0		0		0	1	0	0	2	2	1	10.5	0	1	1	0	1	0	0	0		0		0		0
832	1	1	1	23	23	29	0.9	24.14	18	6.42	0	0	4	0	0	0	1	1800	9	13	7	5	1	0		0		1	1	0	0	1	1	1	13.7	0	1	1	0	1	0	0	0		0		0		0
833	1	1	1	37	37	36	4	22.58	13	7.27	0	0	0	0	0	0	0	1800	8	11	9	8	0	0		1		0	1	0	0	1	1	0	10	0	1	1	1	0	0						0
834	1	1	1	39	39	36	1	20.31	9	9.57	1	1	0	3	0	1	0	3750	11	6	6	6	0	0		1		0	1	0	0	1	1	1	9.8	0	1	1	0	1	0	1	0		0		0		0
835	0	0	1	29	29	30	5	19.14	14	5.07	0	0	5	0	0	0	0	1250	10	15	5	2	1	0		1	1		1	0	0	1	1	1	13.3	0	1	1	0	1	0	0	0		0		0		0
836	1	1	1	29	29	30	1	22.04	14	9.56	1	1	0	1	0	2	1	2700	9	11	7	6	1	0		0		0	1	0	0	1	1	1	11.2	0	1	1	0	1	0	0	0		0		0		0
837	1	1	1	35	35	32	1	23.44	6	8.82	1	0	0	1	1	1	0	2250	9	8	5	1	1	0		0		0	1	0	0	1	1	0	10.2	0	1	1	1	0	0						0
838	0	3	0	28	28	32	5	19.82	22	8.42	0	0	5	0	0	0	0	2325	13	23	3	1	1	0	4	0					0			0	12.4	1	0	0	0	0	0						0
839	0	1	0	39	39	38	3	18.31	8	6.75	0	0	4	0	0	2	1	2400	8	11	6	4	1	0		1		0	1	0	0	1	1	0	9.6	0	1	1	1	0	0						0
840	1	1	1	25	25	32	2	20.94	16	5.78	1	0	0	1	0	0	0	1650	13	15	6	1	1	0		1		0	0		0	1	1	0	8.7	0	1	1	1	0	0						0
841	1	1	1	30	31	33	5	31.16	15	3.62	0	0	4	0	0	0	0	2437.5	11	20	7	3	1	0		0		1	1	0	0	1	1	1	8.8	0	1	1	0	1	0	1	0		1	2	0		0
842	1	1	1	33	33	33	6	22.77	20	2.2	0	0	4	0	0	0	1	1912.5	9	35	15	11	1	0		1		0	1	0	0	1	1	0	10.2	0	1	1	1	0	0						0
843	1	3	0	33	33	35	6	22.31	20	5.79	0	0	3	0	1	1	0	1650	9	15	2	2	1	0		0			0		0	1	0	1	12	0	1	1	0	1	0	0	1	0	1	3	0		0
844	1	1	1	23	23	34	1	22.27	13	6.6	0	0	4	0	0	0	1	2025	10	17	11	8	1	0		0		0	1	0	0	1	1	0	8.4	0	1	1	1	0	0						0
845	1	1	1	33	33	32	2	19.56	10	6.87	1	0	0	0	0	1	0	1950	9	8	5	4	1	0		0		0	1	0	0	1	1	1	11.8	0	1	1	0	1	0	1	0		0		0		0
846	1	1	1	40	40	43	8	23.74	18	4.77	1	0	5	1	0	0	0	2025	9	25	18	14	1	0		1		1	1	0	0	1	1	0	11.7	0	1	1	1	0	0						0
847	1	1	1	33	33	36	6	19.96	11	8.55	1	0	0	1	0	1	0	2400	9	9	5	4	1	0		0		0	1	0	0	1	1	1	9.6	0	1	1	0	1	0	0	0		0		0		0
848	1	1	1	30	31	32	3	22.03	12	8.11	0	0	0	0	0	0	0	2775	10	7	7	7	1	0		0		0	1	0	0	1	1	0	11.2	0	1	1	1	0	0						0
849	1	0	0	34	34	34	2	19.2	14	8.69	0	0	0	1	0	1	0	975	8	14	10	6	1	0		1	1		1	0	0	1	1	1	11.9	0	1	1	0	1	0	0	0		0		0		0
850	0	0	1	30	30	30	0	30.39	18	6.89	1	1	5	3	0	1	1	2887.5	12	19	13	6	1	0		0	1		1	0	1	1	1	1	13	0	1	1	0	1	0	0	0		0		0		0
851	1	1	1	32	32	33	5.5	25	12	7.97	0	0	5	0	0	0	0	3375	12	3	3	2	1	0		0		0	0		0	1	1	1	12	0	1	1	0	1	0	0	0		0		0		0
852	1	0	0	36	36	41	1	23.23	15	3.94	1	2	0	4	0	0	0	3075	11	11	4	2	0	0	4	0	0				0			0	11.6	1	0	0	0	0	0						0
853	1	1	1	30	30	30	3	19	11	5.67	1	1	0	1	0	0	0	3262.5	13	9	6	6	1	0		1		0	1	0	0	1	1	1	12	0	1	1	0	1	0	0	0		0		1	1	0
854	1	0	0	27	28	30	6	31.22	24	4.65	0	0	4	0	1	1	1	2475	10	41	18	9	1	0	4	0	1				0			0	11.3	1	0	0	0	0	0						0
855	1	1	1	28	29	30	8	20.7	22	6.48	0	0	0	0	0	0	0	3450	19	17	10	10	1	0		1		0	1	0	0	1	1	1	10.2	0	1	1	0	1	0	0	0		0		0		0
856	1	1	1	22	22	25	5	20.55	6	7.82	0	0	0	0	0	1	0	1500	8	16	10	8	1	0		0		0	1	0	0	1	1	0	11.1	0	1	1	1	0	0						0
857	0	1	0	23	24	30	2	26.35	13	4.74	1	0	3	1	0	0	0	1912.5	10	29	12	8	1	0		1		0	1	0	0	1	1	1	11	0	1	1	0	1	0	0	0		0		0		0
858	1	1	1	33	33	44	3	24.03	16	5.07	1	0	0	1	0	0	0	2512.5	11	18	9	9	1	0		1		0	1	0	0	1	1	0	11.5	0	1	1	1	0	0						0
859	1	1	1	29	29	33	4	20.55	20	5.85	1	0	5	1	0	0	0	1075	11	20	2	2	1	0		1		0	0		0	1	1	0	10	0	1	1	1	0	0						0
860	1	1	1	25	25	25	3	19.47	20	4.17	0	0	0	0	0	0	0	1162.5	9	18	7	4	1	0		1		0	1	0	0	1	1	1	9.1	0	1	1	0	1	0	0	0		0		0		0
861	0	1	0	33	33	32	3	17.4	19	6.27	0	0	4	0	0	0	1	1012.5	10	20	6	5	1	0		1		0	1	0	0	1	1	1	10.7	0	1	1	0	1	0	0	0		0		0		0
862	1	1	1	24	24	27	5	18.04	20	8.97	0	0	0	0	0	0	0	1500	10	19	3	2	1	0		1		1	0		0	2	0	1	9	0	1	1	0	1	1	0	0		1	1	1	0	1
863	1	1	1	26	26	26	1	19.57	16	5.14	0	0	4	0	0	1	0	1500	9	15	12	12	1	0		1		0	1	0	0	1	1	1	10	0	1	1	0	1	0	0	0		0		0		0
864	1	1	1	34	34	29	1	22.48	19	6.85	1	1	0	3	0	0	0	1725	9	19	10	9	1	0		1		0	1	0	0	1	1	1	10.3	0	1	1	0	1	0	0	0		0		0		0
865	1	1	1	31	31	33	3	31.25	16	6.03	1	0	0	1	0	0	0	2250	9	9	3	2	1	0		1		0	0		0	1	1	1	9.7	0	1	1	0	1	0	1	0		1	3	0		0
866	1	1	1	31	31	32	4	19.95	18	8.77	0	0	0	0	0	0	0	2475	14	21	16	9	1	0		1		0	1	0	0	1	1	0	11.8	0	1	1	1	0	0						0
867	1	2	0	28	28	32	2	21.8	14	5.38	1	0	4	1	0	0	1	1350	9	22	11	11	1	0	4	0					0			0	10.1	1	0	0	0	0	0						0
868	1	1	1	36	36	39	1.5	22.66	14	6.69	1	1	5	4	0	0	0	2475	11	21	13	10	1	0		1		0	1	0	0	1	1	1	10.3	0	1	1	0	1	0	0	0		0		0		0
869	1	1	1	28	28	30	4	20.57	23	9.4	0	0	0	0	0	0	0	1050	8	21	10	8	1	0	4	0		0			0			0	8.8	1	0	0	0	0	0						0
870	1	1	1	37	37	37	0.5	21.67	5	10	1	1	3	4	1	2	0	3000	10	5	4	4	1	0		1		0	1	0	0	1	1	1	9.7	0	1	1	0	1	0	0	0		0		0		0
871	1	1	1	27	27	30	1.5	28.04	24	4.84	0	0	4	0	0	0	1	3000	13	25	15	9	1	0	4	0		0			0			0	9	1	0	0	0	0	0						0
872	1	1	1	30	40	29	9	21.7	18	6.25	1	0	3	0	0	0	0	2250	10	22	12	4	1	0		0		0	1	0	0	1	1	1	10.9	0	1	1	0	1	0	1	0		0		0		0
873	1	1	1	29	39	32	5	26.8		4.65	0	0	4	0	0	0	0			2	2	1	1	0		0		0	1	0	0	1	1	1	12	0	1	1	0	1	0	0	1	0	1	1	0		0
874	0	0	1	27	36	29	0.8	27.3	19	4.11	1	0	0	2	0	0	0			11	11	10	1	0		0	1		1	1	0	1	1	1	13.8	0	1	1	0	1	0	0	0		1	3	1	1	0
875	1	1	1	27	27	30	4	24.61	17	6.81	1	0	4	1	0	0	1	2850	12	18	11	8	1	0		0		0	1	0	1	1	1	1	9.6	0	1	1	0	1	0	1	0		0		0		0
876	0	1	0	29	29	39	3	20.2	8	4.59	0	0	3	0	0	1	0	2475	11	22	18	16	1	0		1		0	1	0	0	1	1	1	11	0	1	1	0	1	0	0	0		0		0		0
877	1	0	0	29	36	27	4	22.5	16	5.14	0	0	3	0	0	0	0	3750	12	35	23	#REF!	1	0		0	0		1	1	0	2	1	1	12.1	0	1	1	0	1	0	0	0		1	3	0		0
878	1	1	1	29	32	30	2	26.04	13	3.11	1	1	3	2	0	0	1	2025	13	15	5	1	0	1		0		0	1	1	0	2	0	1	10	0	1	1	0	1	1	0	0		1	2	1	0	1
879	1	1	1	30	32	29	8	22.96	14	7.49	0	0	4	0	0	1	0	2025	8	9	5	2	0	0		0		0	1	1	0	1	0	0	10.3	0	1	1	1	1	0	0	0				0
880	0	1	0	30	30	35	2	22.04	16	3.65	0	0	0	0	0	0	0	1762.5	9	22	7	4	1	0		1		0	1	0	0	1	1	1	10.8	0	1	1	0	1	0	1	0		1	3	0		0
881	0	0	1	29	30	32	3	18.9	12	11.61	0	0	4	0	0	0	0	3525	15	12	11	7	1	0		1	0		1	0	0	1	1	1	11	0	1	1	0	1	0	0	1	0	0		0		0
882	0	0	1	29	30	31	4	23.44	11	7.25	1	0	0	1	0	1	0	2400	8	5	2	0	1	0		0	0		0		0	2	0	0	10.7	0	1	1	0	0	0						0
883	1	0	0	29	30	29	2	18.26	5	11.18	1	1	3	2	0	1	0	1837.5	9	13	9	5	1	0		0	0		1	0	0	1	1	1	10	0	1	1	0	1	0	0	0		0		0		0
884	0	0	1	26	26	31	5	23.62	6	7.8	0	0	3	0	0	0	0	2675	13	20	4	0	1	0		0	0		0		0	2	0	0	8.2	0	0	0	0	0	0						0
885	1	1	1	23	23	24	2	22.04	14	7.02	1	0	0	1	0	0	0	1125	9	18	6	5	1	0		0		0	0		0	1	1	1	9.4	0	1	1	0	1	0	0	0		1	3	0		0
886	1	1	1	33	33	37	4	19.05	9	9.18	1	0	0	1	0	1	0	3900	11	13	6	1	1	0		0		0	0		0	1	0	1	9.4	0	1	1	0	1	0	0	0		0		0		0
887	0	0	1	29	34	29	3	26.85	8	6.39	0	0	3	0	0	0	0	4125	13	8	3	0	0	1		0	0		1	0	0	1	1	1	11	0	1	1	0	1	0	1	0		0		0		0
888	0	0	1	26	26	29	2	19.05	7	9	0	0	4	0	0	1	0	2025	9	11	6	2	1	0		0	1		1	0	0	2	1	1	10.2	0	1	1	0	1	0	0	0		0		0		0
889	1	1	1	33	33	39	1	21.23	24	6.38	0	0	3	0	0	0	0	1912.5	13	17	9	7	1	0		0		0	1	0	0	1	1	1	12.5	0	1	1	0	1	0	0	0		1	2	1	1	0
890	1	0	0	35	36	34	3	20.55	15	8.07	1	0	4	2	1	0	0	1050	7	14	10	7	0	0		0	0		1	0	0	1	1	1	10.8	0	1	1	0	1	0	1	0		1	2	0		0
891	0	0	1	25	25	28	1	22.07	24	10.17	1	0	0	3	0	0	0	2700	18	24	17	13	1	0		0	0		1	0	0	2	2	1	9.2	0	1	1	0	1	0	0	0		1	2	0		0
892	0	0	1	34	37	29	1	20.52	17	5.74	1	0	3	1	0	0	1	1850	10	18	4	2	0	0		0	1		1	0	0	1	1	0	13	0	0	0	0	0	0						0
893	1	1	1	25	26	26	1	22.94	13	4.79	0	0	4	0	0	0	0	1000	9	20	16	13	1	0		0		0	1	0	0	1	1	1	12.2	0	1	1	0	1	0	0	0		1	3	0		0
894	1	2	0	25	26	26	2	22.03	8	5.04	1	0	0	2	0	1	0	1800	8	9	7	4	0	0		0			1	0	0	1	1	0	9.6	0	0	0	0	0	0						0
895	1	0	0	34	35	33	5	17.97	16	6.93	0	0	0	0	0	0	0	1462.5	10	11	7	6	1	0		0	1		1	0	0	1	1	1	11	0	1	1	0	1	0	0	0		1	2	1	1	0
896	1	1	1	28	28	29	3	21.61	19	5.17	0	0	5	0	0	0	0	1912.5	13	24	6	2	1	0		0		0	0		0	2	0	0	10.2	0	0	0	0	0	0						0
897	0	3	0	33	33	34	3	19.98	4	9.54	0	0	3	0	0	2	0	3225	11	6	4	3	1	0	4	0					0			0	12	1	0	0	0	0	0						0
898	0	0	1	30	31	35	1	20.96	20	2.46	1	0	0	0	0	0	0	1975	8	13	4	3	0	0	3	0	0				0			0	9	1	0	0	0	0	0						0
899	1	1	1	34	35	37	12	23.56	11	2.44	0	0	0	0	0	0	0	2437.5	10	13	6	4	0	0	2	0		0			0			0		1	0	0	0	0	0						0
900	0	0	1	31	32	32	6	22.83	13	3.92	0	0	0	0	0	0	0	1200	8	6	5	5	0	0	3	0	0				0			0	12.1	1	0	0	0	0	0						0
901	0	0	1	27	28	28	6	18.36	16	2.63	1	0	0	0	0	0	0	1800	14	15	7	5	1	0	3	0	0				0			0	9.7	1	0	0	0	0	0						0
902	1	1	1	36	36	33	3	19.57	14	3.17	1	0	0	0	0	0	0	3100	11	17	1	1	1	0	3	0		0			0			0	10	1	0	0	0	0	0						0
[truncated: 22 more columns]
